# Supplementary material for: Autocrine VEGF drives neural stem cell proximity to the adult hippocampus vascular niche
Source: Life Sci Alliance. 2024 Apr 17;7(7):e202402659. doi: 10.26508/lsa.202402659 (PMC11024344; doi:10.26508/lsa.202402659)
Supplement: Supplementary file 1 [file LSA-2024-02659_TableS1.xlsx]

## Sheet: Raw Cell Counts
Cell Type	Cluster	iKD	WT	Total	Percent Total
eNB	0	1110	1059	2169	20.0759		Percent NSCs	Percent IPCs/NBs	Percent INs	Percent Astrocytes
NSPCs	1	908	1189	2097	19.4095		10.1722	85.0889	3.12847	1.24028
IPC1	2	1138	867	2005	18.5579
IPC2	3	793	1170	1963	18.1692
NB	4	487	472	959	8.87634
qNSC1	5	307	195	502	4.64643
aNSC	6	108	197	305	2.82303
qNSC2	7	158	134	292	2.7027
IN2	8	94	194	288	2.66568
Astro	9	130	4	134	1.24028
IN1	10	9	41	50	0.462792
Und.	11	19	21	40	0.370233
		5261	5543	10804	100

## Sheet: Cluster defining DEGs
gene	p_val	avg_log2FC	pct.1	pct.2	p_val_adj	cluster	cluster name
Fosb	0	0.968738	0.941	0.605	0	0	eNB
Tmx4	5.13913e-182	0.930693	0.921	0.732	1.65917e-177	0	eNB
Klf4	7.26798e-142	0.829632	0.727	0.459	2.34647e-137	0	eNB
Ptpro	9.24459e-181	0.739267	0.947	0.772	2.98462e-176	0	eNB
Xist	1.24449e-155	0.604311	0.914	0.577	4.01783e-151	0	eNB
Gm34455	4.06973e-144	0.591873	0.797	0.515	1.31391e-139	0	eNB
Rnf19b	1.89975e-90	0.586297	0.841	0.664	6.13334e-86	0	eNB
Creb5	2.59254e-74	0.495277	0.541	0.332	8.37001e-70	0	eNB
Fos	2.67881e-90	0.440025	0.981	0.854	8.64854e-86	0	eNB
Gm48089	8.41904e-65	0.427044	0.479	0.292	2.71809e-60	0	eNB
Klf6	4.72772e-68	0.425941	0.893	0.748	1.52634e-63	0	eNB
Atf3	6.1788e-52	0.418234	0.719	0.556	1.99483e-47	0	eNB
Rgs1	7.38173e-49	0.405063	0.825	0.679	2.38319e-44	0	eNB
Zfp36l1	1.29877e-63	0.387503	0.986	0.942	4.19307e-59	0	eNB
2810013P06Rik	2.67235e-60	0.385199	0.796	0.618	8.62767e-56	0	eNB
Jmjd1c	1.14813e-95	0.37441	0.994	0.954	3.70673e-91	0	eNB
Jun	2.50216e-130	0.371106	1	0.965	8.07822e-126	0	eNB
Ywhaz	2.35751e-71	0.364121	0.919	0.812	7.61122e-67	0	eNB
Tsix	6.02519e-103	0.360766	0.471	0.224	1.94523e-98	0	eNB
Agmo	7.85036e-67	0.347154	0.976	0.907	2.53449e-62	0	eNB
Gm34921	1.28992e-53	0.346864	0.55	0.36	4.16451e-49	0	eNB
Csmd3	1.17044e-68	0.343065	0.988	0.964	3.77876e-64	0	eNB
Fhit	3.0288e-35	0.34289	0.728	0.607	9.77849e-31	0	eNB
Dlc1	1.08419e-33	0.337117	0.505	0.369	3.50031e-29	0	eNB
Jund	5.0621e-97	0.336814	0.999	0.966	1.6343e-92	0	eNB
Gm26887	8.5799e-68	0.330151	0.385	0.201	2.77002e-63	0	eNB
Fchsd2	7.14127e-65	0.327974	0.971	0.901	2.30556e-60	0	eNB
Gm26802	1.95268e-74	0.326314	0.185	0.061	6.30423e-70	0	eNB
Bank1	1.62749e-43	0.322524	0.751	0.595	5.25434e-39	0	eNB
Fgf13	1.88105e-22	0.319087	0.672	0.574	6.07297e-18	0	eNB
Ddx3x	1.14412e-29	0.309475	0.869	0.781	3.69381e-25	0	eNB
Clip1	1.82942e-39	0.303577	0.756	0.614	5.90627e-35	0	eNB
Prkn	2.14247e-46	0.303486	0.867	0.743	6.91695e-42	0	eNB
Nav3	1.21911e-57	0.2893	0.992	0.966	3.93589e-53	0	eNB
Nbea	5.79869e-33	0.282321	0.614	0.472	1.87211e-28	0	eNB
Maml3	1.29208e-73	0.282037	0.989	0.933	4.17149e-69	0	eNB
Ptprm	1.13802e-39	0.280321	0.806	0.675	3.6741e-35	0	eNB
Gm26532	2.64508e-39	0.280082	0.432	0.281	8.53965e-35	0	eNB
Cops4	9.94013e-34	0.277227	0.845	0.732	3.20917e-29	0	eNB
Sall3	6.22488e-14	0.270424	0.686	0.591	2.0097e-09	0	eNB
Pde3b	7.04439e-74	0.269424	1	0.976	2.27428e-69	0	eNB
Sdk1	1.83914e-26	0.267949	0.565	0.434	5.93767e-22	0	eNB
Mir99ahg	3.58702e-60	0.265406	0.993	0.949	1.15807e-55	0	eNB
Dusp1	5.11481e-48	0.264496	0.869	0.685	1.65132e-43	0	eNB
Nav2	9.2105e-76	0.262771	0.999	0.967	2.97361e-71	0	eNB
Inpp4b	4.03999e-52	0.261863	0.982	0.926	1.30431e-47	0	eNB
Egr1	6.12613e-36	0.259398	0.955	0.847	1.97782e-31	0	eNB
Slc8a1	3.74615e-61	0.256131	0.996	0.967	1.20944e-56	0	eNB
Tanc2	2.93014e-85	0.25248	1	0.984	9.45995e-81	0	eNB
Klf2	1.17323e-44	0.250303	0.759	0.584	3.78776e-40	0	eNB
Atp5mpl	4.38294e-07	-0.25251	0.317	0.351	0.0141503	0	eNB
Cox4i1	4.40483e-10	-0.252561	0.878	0.864	1.4221e-05	0	eNB
Atp5d	3.30113e-05	-0.25302	0.531	0.531	1	0	eNB
Atp5j	0.000124917	-0.255154	0.627	0.601	1	0	eNB
Fkbp5	1.50599e-08	-0.258142	0.879	0.856	0.00048621	0	eNB
Uqcr11	6.01356e-05	-0.258886	0.425	0.438	1	0	eNB
Ifi27	0.000493333	-0.264155	0.444	0.452	1	0	eNB
Hsp90ab1	8.9321e-24	-0.264881	0.97	0.958	2.88373e-19	0	eNB
Cox7b	0.000170303	-0.26583	0.477	0.481	1	0	eNB
Ppia	3.0779e-20	-0.266108	0.989	0.962	9.93699e-16	0	eNB
H2-D1	5.3528e-13	-0.272533	0.747	0.74	1.72815e-08	0	eNB
Aldoa	1.69986e-06	-0.275612	0.61	0.612	0.05488	0	eNB
Atp5l	2.94092e-05	-0.277823	0.57	0.573	0.949477	0	eNB
Mdh1	7.32566e-05	-0.302348	0.544	0.543	1	0	eNB
Gapdh	3.4084e-12	-0.308454	0.882	0.872	1.1004e-07	0	eNB
Cox6c	0.000780229	-0.313952	0.55	0.541	1	0	eNB
Cox8a	5.03576e-05	-0.315426	0.775	0.761	1	0	eNB
Ccl12	0.0016893	-0.317266	0.364	0.379	1	0	eNB
Atp5h	6.30626e-08	-0.320535	0.627	0.631	0.00203598	0	eNB
Gpx4	3.061e-06	-0.325536	0.69	0.687	0.0988243	0	eNB
Bst2	1.35314e-13	-0.334847	0.454	0.489	4.36861e-09	0	eNB
Nfkbia	6.55224e-29	-0.36327	0.722	0.751	2.11539e-24	0	eNB
Ccl3	1.22377e-05	-0.391495	0.147	0.184	0.395095	0	eNB
Atp5g1	0.00282942	-0.405255	0.494	0.492	1	0	eNB
Eif2s3y	1.99015e-83	-0.413712	0.021	0.189	6.42521e-79	0	eNB
Uty	4.25468e-85	-0.452337	0.026	0.2	1.37362e-80	0	eNB
Dbi	0.00254913	-0.454314	0.349	0.355	1	0	eNB
Ddx3y	5.27548e-93	-0.468311	0.022	0.206	1.70319e-88	0	eNB
Cst3	0	0.500844	1	0.999	0	1	NSPC
Tyrobp	5.00982e-186	0.419431	1	0.973	1.61742e-181	1	NSPC
C1qb	1.80691e-284	0.415153	1	0.99	5.8336e-280	1	NSPC
Fcer1g	4.02213e-175	0.403945	1	0.972	1.29854e-170	1	NSPC
Selenop	2.31378e-118	0.403587	0.996	0.967	7.47004e-114	1	NSPC
Itm2b	7.99515e-223	0.394542	1	0.989	2.58123e-218	1	NSPC
Actb	2.14081e-195	0.374352	1	0.995	6.91159e-191	1	NSPC
Ckb	1.47266e-110	0.368788	0.978	0.939	4.75447e-106	1	NSPC
Zfp36	4.48181e-70	0.368706	0.981	0.912	1.44695e-65	1	NSPC
Sparc	2.22908e-148	0.363867	1	0.986	7.19659e-144	1	NSPC
Trem2	3.31636e-130	0.361059	0.999	0.975	1.07069e-125	1	NSPC
Pfn1	7.38775e-91	0.359525	0.967	0.921	2.38513e-86	1	NSPC
Fau	1.28979e-132	0.358041	0.998	0.979	4.16408e-128	1	NSPC
Tmsb4x	1.6732e-206	0.356982	1	0.991	5.40193e-202	1	NSPC
Fos.1	8.31713e-50	0.356789	0.96	0.86	2.68518e-45	1	NSPC
C1qa	5.66936e-243	0.355377	1	0.988	1.83035e-238	1	NSPC
Ubb	5.56925e-140	0.352776	0.998	0.979	1.79803e-135	1	NSPC
Ctsd	9.21199e-164	0.350728	1	0.994	2.97409e-159	1	NSPC
Cfl1	1.52407e-80	0.343088	0.953	0.902	4.92047e-76	1	NSPC
C1qc	3.33984e-225	0.343045	1	0.987	1.07827e-220	1	NSPC
Rps4x	2.67e-89	0.341673	0.991	0.956	8.62008e-85	1	NSPC
Dusp1.1	5.09701e-36	0.339016	0.807	0.702	1.64557e-31	1	NSPC
Ftl1	1.15956e-91	0.334252	0.996	0.969	3.74363e-87	1	NSPC
Rpl34	4.04092e-80	0.333563	0.981	0.945	1.30461e-75	1	NSPC
Cd81	1.80444e-121	0.330208	1	0.982	5.82563e-117	1	NSPC
Hexa	1.87238e-78	0.328751	0.977	0.939	6.04497e-74	1	NSPC
Rps21	1.3349e-74	0.325086	0.979	0.95	4.30973e-70	1	NSPC
Gnai2	1.26207e-87	0.323325	0.987	0.952	4.07458e-83	1	NSPC
Ubc	1.64718e-97	0.322689	0.998	0.985	5.31793e-93	1	NSPC
Rps29	6.67836e-97	0.321993	0.996	0.975	2.15611e-92	1	NSPC
Rgs10	4.94303e-113	0.321052	0.999	0.978	1.59586e-108	1	NSPC
Rpl18	2.35467e-80	0.320836	0.979	0.938	7.60204e-76	1	NSPC
Gnb2	2.50048e-60	0.318447	0.876	0.815	8.0728e-56	1	NSPC
Itm2c	2.10147e-62	0.318286	0.927	0.876	6.78459e-58	1	NSPC
Clic1	4.60412e-74	0.318217	0.971	0.927	1.48644e-69	1	NSPC
Rpl35a	1.46849e-79	0.316573	0.987	0.964	4.74102e-75	1	NSPC
Gng10	7.7643e-54	0.314604	0.912	0.856	2.50671e-49	1	NSPC
Rps3a1	2.81062e-80	0.310666	0.991	0.961	9.07408e-76	1	NSPC
mt-Co3	1.10778e-68	0.309369	0.993	0.974	3.57647e-64	1	NSPC
Cyba	3.26433e-81	0.307721	0.993	0.96	1.05389e-76	1	NSPC
Rps24	1.25321e-88	0.307664	0.997	0.97	4.04599e-84	1	NSPC
Crybb1	1.21065e-35	0.306287	0.89	0.833	3.90858e-31	1	NSPC
Rps10	5.34939e-77	0.304725	0.992	0.964	1.72705e-72	1	NSPC
Rpl6	9.962e-74	0.30444	0.984	0.961	3.21623e-69	1	NSPC
Rpl37	7.2877e-61	0.303453	0.974	0.94	2.35283e-56	1	NSPC
Rplp0	1.16165e-64	0.302848	0.964	0.936	3.75039e-60	1	NSPC
Rpl30	2.34984e-73	0.300918	0.991	0.965	7.58646e-69	1	NSPC
Rpl18a	2.45904e-72	0.299447	0.994	0.963	7.93902e-68	1	NSPC
Ctsl	6.88546e-67	0.297533	0.992	0.967	2.22297e-62	1	NSPC
Tmem176b	3.62818e-34	0.296996	0.877	0.841	1.17136e-29	1	NSPC
Tmem50a	3.1318e-57	0.29629	0.946	0.889	1.0111e-52	1	NSPC
Rps3	1.98019e-73	0.295768	0.984	0.952	6.39305e-69	1	NSPC
Aif1	8.27239e-61	0.295444	0.964	0.929	2.67074e-56	1	NSPC
Rpl37a	2.70472e-62	0.294867	0.978	0.943	8.73218e-58	1	NSPC
Rplp1	6.42013e-96	0.294097	1	0.98	2.07274e-91	1	NSPC
Fcgr3	5.10632e-72	0.293999	0.99	0.956	1.64857e-67	1	NSPC
Gapdh.1	6.3976e-82	0.293613	0.927	0.861	2.06547e-77	1	NSPC
Rpl13	1.65159e-74	0.293593	0.998	0.973	5.33214e-70	1	NSPC
Rps9	2.29708e-79	0.289832	0.996	0.971	7.41613e-75	1	NSPC
Rps11	1.38495e-65	0.289613	0.992	0.961	4.4713e-61	1	NSPC
Rpl19	4.72251e-69	0.289433	0.987	0.96	1.52466e-64	1	NSPC
Rpl21	1.81362e-75	0.289146	0.988	0.967	5.85528e-71	1	NSPC
Gabarap	1.21037e-52	0.286633	0.864	0.799	3.90769e-48	1	NSPC
Sh3bgrl3	3.20131e-46	0.286552	0.88	0.827	1.03354e-41	1	NSPC
Tmem119	6.97023e-71	0.285767	0.999	0.972	2.25034e-66	1	NSPC
Rpl9	9.52538e-62	0.28494	0.98	0.945	3.07527e-57	1	NSPC
Fcrls	2.39661e-59	0.284757	0.995	0.973	7.73745e-55	1	NSPC
Rpl11	2.7162e-64	0.283155	0.986	0.959	8.76925e-60	1	NSPC
Ctss	3.60801e-119	0.281619	1	0.987	1.16485e-114	1	NSPC
Rpl39	7.27762e-50	0.280684	0.953	0.919	2.34958e-45	1	NSPC
Laptm5	1.08679e-104	0.278902	0.999	0.979	3.5087e-100	1	NSPC
H2afz	1.67028e-37	0.278166	0.781	0.712	5.39251e-33	1	NSPC
Pnp	2.65855e-41	0.277521	0.915	0.874	8.58312e-37	1	NSPC
Rps27	5.47538e-49	0.273046	0.952	0.907	1.76773e-44	1	NSPC
Rps28	1.30375e-45	0.272872	0.934	0.886	4.20916e-41	1	NSPC
Rpl8	2.7453e-58	0.272553	0.966	0.931	8.86319e-54	1	NSPC
Rps7	4.3578e-62	0.272407	0.977	0.942	1.40692e-57	1	NSPC
Cd68	5.54499e-47	0.271037	0.938	0.888	1.7902e-42	1	NSPC
Rpl3	8.2497e-53	0.27081	0.964	0.927	2.66342e-48	1	NSPC
Alox5ap	7.04498e-37	0.270594	0.874	0.823	2.27447e-32	1	NSPC
Rps8	1.53191e-71	0.270121	0.993	0.969	4.94577e-67	1	NSPC
Tnfaip8l2	1.03031e-32	0.269929	0.837	0.781	3.32636e-28	1	NSPC
Cebpa	8.95257e-22	0.26952	0.699	0.634	2.89034e-17	1	NSPC
Rpl27a	5.22778e-58	0.26912	0.99	0.971	1.68779e-53	1	NSPC
Rps27a	1.29343e-63	0.268685	0.992	0.965	4.17584e-59	1	NSPC
Trf	5.04845e-51	0.268148	0.97	0.952	1.62989e-46	1	NSPC
Junb	1.46791e-39	0.266337	0.992	0.934	4.73916e-35	1	NSPC
Creg1	4.28735e-39	0.266242	0.873	0.813	1.38417e-34	1	NSPC
Gngt2	4.214e-27	0.266126	0.676	0.614	1.36049e-22	1	NSPC
Socs3	5.97977e-16	0.265576	0.476	0.404	1.93057e-11	1	NSPC
mt-Co2	7.00502e-53	0.265314	0.988	0.964	2.26157e-48	1	NSPC
Ctsa	1.75255e-45	0.26505	0.95	0.907	5.65811e-41	1	NSPC
Olfml3	3.22606e-50	0.264897	0.997	0.968	1.04153e-45	1	NSPC
Hexb	1.28508e-193	0.264806	1	0.995	4.14886e-189	1	NSPC
Rpl22	2.4225e-36	0.264788	0.904	0.853	7.82104e-32	1	NSPC
Syngr2	2.40124e-34	0.264384	0.786	0.716	7.75239e-30	1	NSPC
Pomp	6.84578e-36	0.264304	0.77	0.692	2.21016e-31	1	NSPC
Rps23	4.47644e-59	0.264265	0.985	0.959	1.44522e-54	1	NSPC
Timp2	1.95776e-44	0.264069	0.903	0.848	6.32062e-40	1	NSPC
Rpl23	8.42889e-54	0.263952	0.99	0.96	2.72127e-49	1	NSPC
Rps5	8.89507e-47	0.263534	0.947	0.906	2.87177e-42	1	NSPC
Gpx1	2.21211e-32	0.263091	0.817	0.751	7.1418e-28	1	NSPC
Rpl28	2.15324e-51	0.262607	0.97	0.935	6.95173e-47	1	NSPC
Rpl29	2.49983e-47	0.26176	0.934	0.895	8.07069e-43	1	NSPC
Lag3	2.5713e-29	0.261756	0.639	0.555	8.30144e-25	1	NSPC
Ltc4s	1.57069e-36	0.261717	0.941	0.912	5.07096e-32	1	NSPC
mt-Cytb	8.87983e-49	0.260208	0.988	0.963	2.86685e-44	1	NSPC
mt-Atp6	8.78221e-49	0.259797	0.992	0.97	2.83534e-44	1	NSPC
Arpc3	9.22991e-37	0.259704	0.831	0.788	2.97988e-32	1	NSPC
Rpl36	2.4424e-44	0.259414	0.896	0.852	7.88528e-40	1	NSPC
Oaz1	2.40039e-50	0.259053	0.91	0.873	7.74965e-46	1	NSPC
Rabac1	4.17243e-38	0.258685	0.841	0.79	1.34707e-33	1	NSPC
Eef1a1	4.67343e-84	0.25837	0.999	0.987	1.50882e-79	1	NSPC
Rpl10a	2.02119e-44	0.258342	0.941	0.897	6.52541e-40	1	NSPC
Rpsa	9.50242e-49	0.258248	0.951	0.911	3.06786e-44	1	NSPC
Rpl7	1.83904e-53	0.258231	0.965	0.934	5.93734e-49	1	NSPC
Dad1	3.95985e-33	0.258186	0.756	0.693	1.27844e-28	1	NSPC
Coro1a	2.02533e-37	0.258038	0.906	0.865	6.53878e-33	1	NSPC
Lamp1	1.69168e-55	0.257801	0.982	0.951	5.4616e-51	1	NSPC
Grn	5.56547e-55	0.257674	0.988	0.96	1.79681e-50	1	NSPC
Klf4.1	2.23266e-19	0.256625	0.593	0.494	7.20814e-15	1	NSPC
Ptpn18	4.4278e-33	0.256621	0.849	0.791	1.42951e-28	1	NSPC
Fscn1	1.8027e-32	0.256542	0.819	0.755	5.82002e-28	1	NSPC
Rpl10	2.25008e-61	0.255035	0.993	0.969	7.26437e-57	1	NSPC
Selplg	1.32387e-82	0.254613	1	0.982	4.27412e-78	1	NSPC
Arhgdia	1.52403e-37	0.253899	0.76	0.68	4.92033e-33	1	NSPC
Actg1	3.17128e-37	0.253833	0.941	0.904	1.02385e-32	1	NSPC
Eif1	6.81318e-65	0.252192	0.995	0.971	2.19964e-60	1	NSPC
Arhgdib	9.75354e-37	0.251702	0.839	0.77	3.14893e-32	1	NSPC
Naca	1.22485e-39	0.250673	0.889	0.834	3.95444e-35	1	NSPC
Sec11c	9.42412e-33	0.25013	0.803	0.751	3.04258e-28	1	NSPC
Ube3c	5.21198e-23	-0.250323	0.381	0.504	1.68269e-18	1	NSPC
Snd1	7.90598e-21	-0.250428	0.436	0.553	2.55244e-16	1	NSPC
Trappc9	5.12938e-16	-0.250594	0.363	0.463	1.65602e-11	1	NSPC
Iqsec2	5.55137e-20	-0.250723	0.267	0.373	1.79226e-15	1	NSPC
Csnk1g1	2.02949e-21	-0.250992	0.348	0.47	6.55221e-17	1	NSPC
Rffl	4.02465e-23	-0.25116	0.387	0.52	1.29936e-18	1	NSPC
Aopep	7.57472e-19	-0.252109	0.352	0.46	2.4455e-14	1	NSPC
Map3k3	5.60645e-26	-0.252142	0.645	0.75	1.81004e-21	1	NSPC
Elp4	4.81983e-13	-0.252646	0.285	0.36	1.55608e-08	1	NSPC
Ptprc	1.9589e-27	-0.252861	0.823	0.888	6.32432e-23	1	NSPC
Lrrk1	9.64189e-21	-0.252875	0.58	0.67	3.11288e-16	1	NSPC
Rps6ka5	2.39936e-18	-0.253021	0.323	0.427	7.74632e-14	1	NSPC
Rock2	2.32613e-31	-0.25304	0.826	0.885	7.50993e-27	1	NSPC
Tjp1	5.0129e-27	-0.253114	0.755	0.827	1.61841e-22	1	NSPC
Sgms1	5.50168e-24	-0.253191	0.36	0.49	1.77622e-19	1	NSPC
Herc1	3.71476e-24	-0.25384	0.485	0.612	1.19931e-19	1	NSPC
Smg6	2.02023e-18	-0.254303	0.567	0.656	6.52232e-14	1	NSPC
Tbc1d22a	1.28065e-21	-0.254412	0.557	0.674	4.13458e-17	1	NSPC
Osbpl11	6.97936e-20	-0.255024	0.654	0.743	2.25328e-15	1	NSPC
Tbl1x	4.2062e-21	-0.255594	0.539	0.64	1.35797e-16	1	NSPC
Dock7	4.41784e-20	-0.256557	0.36	0.47	1.4263e-15	1	NSPC
Fyb	5.57162e-42	-0.256625	0.97	0.97	1.7988e-37	1	NSPC
Cmip	4.72722e-21	-0.256791	0.563	0.668	1.52618e-16	1	NSPC
Umad1	1.00452e-16	-0.257005	0.259	0.349	3.24308e-12	1	NSPC
Gm26542	2.42372e-17	-0.257133	0.557	0.651	7.82499e-13	1	NSPC
Foxn3	2.36013e-41	-0.257422	0.979	0.977	7.61968e-37	1	NSPC
Tcf20	7.08405e-19	-0.257735	0.404	0.512	2.28709e-14	1	NSPC
Cdk19	2.18245e-20	-0.257947	0.59	0.686	7.04604e-16	1	NSPC
Ankrd11	2.12299e-32	-0.258025	0.816	0.885	6.85406e-28	1	NSPC
Arhgef12	1.32305e-22	-0.259095	0.345	0.467	4.27146e-18	1	NSPC
Arhgap25	1.71046e-22	-0.259957	0.538	0.658	5.52221e-18	1	NSPC
Mkln1	7.01723e-28	-0.260124	0.687	0.783	2.26551e-23	1	NSPC
Ppm1l	9.95937e-11	-0.261378	0.402	0.468	3.21538e-06	1	NSPC
Trio	2.87855e-23	-0.261389	0.537	0.65	9.2934e-19	1	NSPC
Peli2	2.7209e-19	-0.26207	0.497	0.596	8.78444e-15	1	NSPC
Rtn1	1.11319e-18	-0.262292	0.61	0.699	3.59394e-14	1	NSPC
Rnf180	6.59109e-19	-0.262698	0.719	0.777	2.12793e-14	1	NSPC
Cop1	1.44217e-24	-0.262819	0.43	0.556	4.65606e-20	1	NSPC
Usp24	6.59172e-26	-0.262856	0.624	0.733	2.12814e-21	1	NSPC
Asap1	3.18927e-30	-0.263509	0.853	0.907	1.02966e-25	1	NSPC
Spag9	5.99658e-27	-0.264037	0.618	0.737	1.93599e-22	1	NSPC
Rbfox1	4.36656e-10	-0.264549	0.227	0.293	1.40974e-05	1	NSPC
Fnip1	2.99235e-24	-0.264634	0.644	0.752	9.6608e-20	1	NSPC
Smg1	2.70959e-29	-0.264644	0.599	0.716	8.74792e-25	1	NSPC
Rapgef2	6.70179e-24	-0.265139	0.423	0.551	2.16367e-19	1	NSPC
Epsti1	1.96379e-13	-0.265786	0.486	0.562	6.34009e-09	1	NSPC
4732471J01Rik	2.48752e-23	-0.266674	0.275	0.393	8.03095e-19	1	NSPC
Nfat5	1.3858e-21	-0.267166	0.528	0.631	4.47407e-17	1	NSPC
Nipbl	4.78368e-37	-0.268005	0.866	0.906	1.54441e-32	1	NSPC
Map4k4	1.46861e-33	-0.268037	0.802	0.867	4.7414e-29	1	NSPC
Mgat4a	1.30501e-29	-0.268468	0.784	0.854	4.21321e-25	1	NSPC
Itga9	4.93949e-26	-0.269104	0.697	0.777	1.59471e-21	1	NSPC
Rfx3	1.19299e-20	-0.269225	0.348	0.459	3.85158e-16	1	NSPC
Akap10	9.00466e-25	-0.269553	0.415	0.542	2.90715e-20	1	NSPC
Vrk2	3.32112e-26	-0.270194	0.588	0.703	1.07222e-21	1	NSPC
Sipa1l2	5.04541e-22	-0.270466	0.538	0.655	1.62891e-17	1	NSPC
Psme4	4.3739e-25	-0.270725	0.463	0.586	1.41211e-20	1	NSPC
Fgd4	1.77246e-22	-0.270776	0.408	0.523	5.72237e-18	1	NSPC
Anks1	1.7113e-25	-0.271646	0.367	0.503	5.52492e-21	1	NSPC
Tsc22d2	1.3173e-21	-0.272088	0.468	0.582	4.25291e-17	1	NSPC
9930021J03Rik	2.9729e-17	-0.272434	0.487	0.574	9.59801e-13	1	NSPC
Disc1	6.37283e-28	-0.272515	0.355	0.494	2.05747e-23	1	NSPC
Dnmt3a	4.41581e-21	-0.272542	0.604	0.707	1.42564e-16	1	NSPC
E2f3	3.62454e-23	-0.272565	0.46	0.583	1.17018e-18	1	NSPC
Cacna1d	8.27717e-16	-0.272572	0.501	0.587	2.67229e-11	1	NSPC
Ascc3	1.93483e-20	-0.272628	0.573	0.673	6.2466e-16	1	NSPC
Skap2	5.38527e-27	-0.273228	0.797	0.854	1.73863e-22	1	NSPC
Huwe1	5.57418e-31	-0.273327	0.419	0.574	1.79962e-26	1	NSPC
Picalm	1.1926e-43	-0.273337	0.983	0.977	3.8503e-39	1	NSPC
Pibf1	9.23485e-22	-0.273557	0.352	0.468	2.98147e-17	1	NSPC
Sh3pxd2a	3.50098e-27	-0.273664	0.463	0.601	1.13029e-22	1	NSPC
Atad2b	6.06361e-25	-0.273933	0.474	0.602	1.95764e-20	1	NSPC
Acap2	3.65712e-32	-0.274016	0.805	0.869	1.1807e-27	1	NSPC
Cux1	1.32582e-27	-0.274057	0.7	0.794	4.28041e-23	1	NSPC
Cox16	3.81908e-18	-0.274375	0.591	0.672	1.23299e-13	1	NSPC
Dlg1	3.11828e-26	-0.274943	0.357	0.491	1.00674e-21	1	NSPC
Dock1	3.88106e-25	-0.275047	0.333	0.466	1.253e-20	1	NSPC
Ptk2b	6.26682e-25	-0.275225	0.523	0.644	2.02324e-20	1	NSPC
Gm47283	2.28033e-20	-0.275235	0.508	0.617	7.36205e-16	1	NSPC
Cdk13	4.72957e-28	-0.275778	0.57	0.691	1.52694e-23	1	NSPC
Prkch	3.13332e-22	-0.275814	0.276	0.392	1.01159e-17	1	NSPC
Fam193a	4.0314e-27	-0.275941	0.471	0.61	1.30154e-22	1	NSPC
Pip4k2a	6.6968e-41	-0.276064	0.939	0.955	2.16206e-36	1	NSPC
Arhgap31	7.55532e-12	-0.276114	0.49	0.561	2.43924e-07	1	NSPC
2610203C22Rik	3.7362e-21	-0.277579	0.455	0.562	1.20623e-16	1	NSPC
Uty.1	3.2587e-29	-0.277765	0.083	0.184	1.05207e-24	1	NSPC
Nsd1	1.763e-33	-0.27824	0.722	0.82	5.69185e-29	1	NSPC
Scmh1	1.72574e-19	-0.278417	0.452	0.555	5.57155e-15	1	NSPC
Camk2d	4.99226e-27	-0.278699	0.834	0.878	1.61175e-22	1	NSPC
Abca9	2.97424e-35	-0.278965	0.866	0.908	9.60234e-31	1	NSPC
Lncpint	1.83201e-23	-0.279204	0.484	0.599	5.91464e-19	1	NSPC
Tbl1xr1	1.05735e-28	-0.279598	0.6	0.714	3.41367e-24	1	NSPC
Usp34	3.61397e-31	-0.27994	0.65	0.765	1.16677e-26	1	NSPC
Rsrc1	6.59653e-21	-0.27995	0.532	0.632	2.12969e-16	1	NSPC
Map3k5	3.33708e-27	-0.280691	0.495	0.631	1.07738e-22	1	NSPC
Ncoa1	1.70868e-17	-0.280722	0.355	0.452	5.51646e-13	1	NSPC
Strn3	6.62753e-26	-0.281398	0.673	0.763	2.1397e-21	1	NSPC
Ppp3ca	3.79912e-35	-0.281416	0.896	0.926	1.22655e-30	1	NSPC
Rnf169	2.81934e-27	-0.281921	0.724	0.805	9.10223e-23	1	NSPC
Cradd	6.91045e-21	-0.282106	0.409	0.523	2.23104e-16	1	NSPC
Zdhhc14	1.47273e-18	-0.282226	0.484	0.583	4.75469e-14	1	NSPC
Man1a	1.64382e-28	-0.282781	0.823	0.883	5.30707e-24	1	NSPC
Foxp1	1.88286e-27	-0.283378	0.727	0.805	6.0788e-23	1	NSPC
Gm47664	1.00053e-37	-0.284121	0.266	0.423	3.23023e-33	1	NSPC
Ppp1r12a	3.39453e-37	-0.285312	0.773	0.862	1.09592e-32	1	NSPC
Ttc28	7.72638e-28	-0.285391	0.759	0.829	2.49446e-23	1	NSPC
Pacs1	1.42131e-17	-0.285428	0.454	0.544	4.5887e-13	1	NSPC
Lyn	3.78303e-61	-0.286273	0.993	0.98	1.22135e-56	1	NSPC
Xrcc4	2.04144e-18	-0.286382	0.323	0.422	6.59078e-14	1	NSPC
Rptor	7.18062e-29	-0.286587	0.644	0.751	2.31826e-24	1	NSPC
Pld1	9.26442e-28	-0.287135	0.68	0.778	2.99102e-23	1	NSPC
Atp11c	3.08334e-23	-0.287261	0.304	0.423	9.95456e-19	1	NSPC
Zfp638	3.19836e-30	-0.287973	0.615	0.723	1.03259e-25	1	NSPC
Qk	6.93617e-74	-0.288378	0.998	0.991	2.23934e-69	1	NSPC
Extl3	3.10526e-28	-0.289217	0.648	0.755	1.00253e-23	1	NSPC
Msi2	4.90883e-24	-0.289226	0.439	0.565	1.58481e-19	1	NSPC
Mlxip	5.91291e-28	-0.28951	0.521	0.645	1.90898e-23	1	NSPC
AU020206	4.91217e-22	-0.289586	0.4	0.522	1.58589e-17	1	NSPC
Eif4g3	1.35917e-30	-0.290484	0.607	0.736	4.38809e-26	1	NSPC
Pbx1	4.85825e-19	-0.292171	0.305	0.405	1.56849e-14	1	NSPC
Rbm6	8.21883e-28	-0.292243	0.56	0.676	2.65345e-23	1	NSPC
Apbb2	3.05935e-18	-0.292442	0.39	0.49	9.87712e-14	1	NSPC
Smurf2	3.35683e-27	-0.29278	0.552	0.666	1.08375e-22	1	NSPC
Map4	3.30524e-28	-0.292806	0.613	0.723	1.0671e-23	1	NSPC
Mtmr3	1.33142e-28	-0.293186	0.489	0.619	4.29849e-24	1	NSPC
Rbm47	6.15748e-25	-0.293334	0.696	0.78	1.98794e-20	1	NSPC
Herc2	6.28058e-38	-0.293415	0.809	0.875	2.02769e-33	1	NSPC
Itpr2	3.49163e-30	-0.294105	0.779	0.845	1.12727e-25	1	NSPC
Ambra1	1.59778e-28	-0.295293	0.552	0.68	5.15844e-24	1	NSPC
Chd7	2.08001e-32	-0.295306	0.703	0.805	6.71531e-28	1	NSPC
Celf2	4.2206e-49	-0.29555	0.948	0.96	1.36262e-44	1	NSPC
Adcy9	5.35368e-31	-0.296034	0.236	0.372	1.72843e-26	1	NSPC
Trip12	2.03441e-31	-0.296247	0.54	0.672	6.5681e-27	1	NSPC
Lcor	2.75959e-28	-0.296401	0.523	0.648	8.90935e-24	1	NSPC
Ythdf3	1.29087e-34	-0.298159	0.497	0.641	4.16756e-30	1	NSPC
Phactr2	5.19162e-20	-0.299031	0.381	0.484	1.67612e-15	1	NSPC
Setd5	1.66977e-34	-0.299107	0.682	0.789	5.39086e-30	1	NSPC
Pde4d	3.45654e-16	-0.299205	0.486	0.568	1.11594e-11	1	NSPC
Fer	1.81239e-26	-0.299469	0.412	0.537	5.8513e-22	1	NSPC
Supt3	1.04215e-21	-0.300851	0.413	0.517	3.36458e-17	1	NSPC
Atf3.1	1.53152e-09	-0.301391	0.556	0.596	4.94452e-05	1	NSPC
Rps6ka3	1.62141e-22	-0.301464	0.484	0.592	5.23473e-18	1	NSPC
Lcorl	3.87292e-23	-0.303232	0.521	0.628	1.25037e-18	1	NSPC
Eml6	9.81603e-18	-0.304317	0.375	0.466	3.16911e-13	1	NSPC
Atxn7l1	1.9592e-27	-0.304491	0.401	0.532	6.32528e-23	1	NSPC
Gm26740	2.89528e-19	-0.30485	0.229	0.326	9.3474e-15	1	NSPC
Pik3r1	8.0288e-35	-0.305326	0.927	0.942	2.5921e-30	1	NSPC
Ints6l	1.47485e-28	-0.305805	0.656	0.762	4.76154e-24	1	NSPC
Arhgap24	1.52741e-15	-0.306926	0.227	0.31	4.93125e-11	1	NSPC
Enox2	1.79403e-19	-0.307185	0.291	0.395	5.79201e-15	1	NSPC
Cdkal1	4.58413e-32	-0.30735	0.436	0.583	1.47999e-27	1	NSPC
Fbxo11	4.6587e-29	-0.308246	0.535	0.654	1.50406e-24	1	NSPC
Wdfy3	1.24543e-42	-0.308539	0.746	0.843	4.02086e-38	1	NSPC
Rabep1	4.68941e-29	-0.309483	0.485	0.616	1.51398e-24	1	NSPC
Tmcc1	2.46725e-26	-0.310562	0.647	0.728	7.96551e-22	1	NSPC
Rnf216	2.23e-37	-0.310887	0.618	0.747	7.19954e-33	1	NSPC
Scaper	2.49459e-22	-0.311285	0.405	0.516	8.05377e-18	1	NSPC
Arhgap39	2.37083e-33	-0.312124	0.661	0.774	7.65423e-29	1	NSPC
AW554918	8.49391e-28	-0.312149	0.37	0.499	2.74226e-23	1	NSPC
Mbnl1	6.33232e-59	-0.315274	0.979	0.975	2.04439e-54	1	NSPC
Nlrp1b	2.54773e-31	-0.315807	0.377	0.518	8.22535e-27	1	NSPC
Pan3	1.78836e-41	-0.316053	0.806	0.88	5.77372e-37	1	NSPC
Snx24	4.08212e-25	-0.316334	0.626	0.718	1.31791e-20	1	NSPC
Zfhx3	1.20271e-89	-0.316851	0.997	0.983	3.88295e-85	1	NSPC
Nos1ap	2.16472e-29	-0.31716	0.401	0.536	6.98881e-25	1	NSPC
Mar1	3.25367e-40	-0.317482	0.866	0.904	1.05045e-35	1	NSPC
Gm2629	3.6656e-39	-0.317817	0.806	0.875	1.18344e-34	1	NSPC
Tns3	5.15466e-37	-0.317878	0.679	0.789	1.66418e-32	1	NSPC
Peak1	8.09861e-24	-0.318335	0.448	0.555	2.61463e-19	1	NSPC
Dock11	5.07816e-29	-0.320236	0.513	0.638	1.63948e-24	1	NSPC
Kmt2c	2.38319e-40	-0.320323	0.665	0.784	7.69412e-36	1	NSPC
Frmd4a	8.33092e-65	-0.321772	0.973	0.974	2.68964e-60	1	NSPC
Stk3	2.82512e-32	-0.322017	0.387	0.524	9.12089e-28	1	NSPC
Uvrag	2.03086e-40	-0.32216	0.674	0.797	6.55662e-36	1	NSPC
Gphn	1.02041e-25	-0.32228	0.644	0.741	3.2944e-21	1	NSPC
Clasp2	4.27752e-40	-0.324162	0.765	0.86	1.381e-35	1	NSPC
Dlc1.1	1.15399e-15	-0.324678	0.328	0.413	3.72564e-11	1	NSPC
Chd9	1.28276e-69	-0.325356	0.97	0.975	4.1414e-65	1	NSPC
Rere	5.47953e-39	-0.325459	0.742	0.833	1.76907e-34	1	NSPC
Nedd4l	3.35348e-31	-0.325685	0.354	0.495	1.08267e-26	1	NSPC
Nr3c2	5.30122e-19	-0.32616	0.242	0.338	1.7115e-14	1	NSPC
Rnf150	3.97292e-23	-0.326475	0.269	0.382	1.28266e-18	1	NSPC
Pbx3	1.99418e-17	-0.326652	0.329	0.419	6.43822e-13	1	NSPC
Cdk6	2.99127e-29	-0.32751	0.577	0.685	9.6573e-25	1	NSPC
Pvt1	3.46653e-28	-0.327889	0.344	0.476	1.11917e-23	1	NSPC
Zfp652	1.83784e-45	-0.328887	0.805	0.88	5.93347e-41	1	NSPC
Cadm1	8.4831e-18	-0.329571	0.516	0.609	2.73877e-13	1	NSPC
Ncoa2	2.26597e-35	-0.329624	0.474	0.618	7.31567e-31	1	NSPC
Tmem164	7.58942e-33	-0.331616	0.431	0.579	2.45024e-28	1	NSPC
Fnbp1	5.5263e-37	-0.332903	0.52	0.657	1.78417e-32	1	NSPC
Kansl1	4.35119e-55	-0.333396	0.913	0.938	1.40478e-50	1	NSPC
Snx13	2.48785e-32	-0.334455	0.563	0.679	8.03201e-28	1	NSPC
Tmem135	9.01539e-41	-0.334903	0.727	0.823	2.91062e-36	1	NSPC
Epb41l2	8.80546e-83	-0.335156	0.991	0.983	2.84284e-78	1	NSPC
Arih1	3.22134e-38	-0.335455	0.711	0.804	1.04001e-33	1	NSPC
Camk1d	6.81899e-57	-0.336135	0.937	0.97	2.20151e-52	1	NSPC
Dip2c	1.42708e-26	-0.336382	0.396	0.518	4.60731e-22	1	NSPC
Sbf2	1.21057e-41	-0.336719	0.714	0.822	3.90834e-37	1	NSPC
Nf1	4.09756e-40	-0.337639	0.644	0.762	1.3229e-35	1	NSPC
Fars2	6.07029e-34	-0.337946	0.367	0.511	1.95979e-29	1	NSPC
Bank1.1	1.46507e-17	-0.33815	0.575	0.639	4.72999e-13	1	NSPC
Nfia	1.81418e-43	-0.339129	0.913	0.933	5.85709e-39	1	NSPC
Dock10	8.76793e-69	-0.339257	0.969	0.97	2.83072e-64	1	NSPC
Ankrd17	1.61088e-38	-0.340103	0.604	0.737	5.20072e-34	1	NSPC
Bach2	3.56601e-30	-0.340218	0.683	0.778	1.15129e-25	1	NSPC
Rasal2	8.78087e-24	-0.340548	0.426	0.531	2.8349e-19	1	NSPC
Sh3kbp1	3.46126e-39	-0.3412	0.691	0.806	1.11747e-34	1	NSPC
Cpeb2	1.0865e-19	-0.343288	0.444	0.552	3.50775e-15	1	NSPC
Parp8	8.12282e-34	-0.344041	0.499	0.638	2.62245e-29	1	NSPC
Myo9a	1.02005e-35	-0.3441	0.524	0.655	3.29323e-31	1	NSPC
Bcas3	6.34654e-23	-0.344984	0.42	0.528	2.04898e-18	1	NSPC
Frmd4b	5.73679e-56	-0.345001	0.897	0.939	1.85212e-51	1	NSPC
Prkca	4.06891e-31	-0.346436	0.701	0.786	1.31365e-26	1	NSPC
Mycbp2	4.90665e-67	-0.346707	0.921	0.95	1.58411e-62	1	NSPC
Mitf	1.65486e-34	-0.346744	0.624	0.74	5.34271e-30	1	NSPC
Zfand3	8.75593e-44	-0.346999	0.651	0.781	2.82685e-39	1	NSPC
Kcnq1ot1	1.31727e-17	-0.348293	0.254	0.342	4.25282e-13	1	NSPC
Kansl1l	3.72475e-30	-0.34889	0.499	0.625	1.20254e-25	1	NSPC
Wnk1	1.51284e-66	-0.349718	0.95	0.967	4.8842e-62	1	NSPC
Zfp710	3.22974e-47	-0.349761	0.86	0.906	1.04272e-42	1	NSPC
Ext1	1.49967e-26	-0.352949	0.39	0.511	4.84168e-22	1	NSPC
Phf21a	2.67673e-37	-0.353257	0.679	0.783	8.64182e-33	1	NSPC
Ubash3b	1.18679e-43	-0.356703	0.839	0.89	3.83156e-39	1	NSPC
Phkb	4.74107e-37	-0.357467	0.406	0.552	1.53066e-32	1	NSPC
Inpp5d	4.07434e-105	-0.357689	0.992	0.982	1.3154e-100	1	NSPC
Fli1	1.07363e-60	-0.360524	0.902	0.938	3.46622e-56	1	NSPC
Slc12a6	1.87331e-54	-0.360661	0.816	0.887	6.04798e-50	1	NSPC
Vps13b	1.03314e-41	-0.360764	0.525	0.673	3.33549e-37	1	NSPC
Arid1b	1.05647e-36	-0.361726	0.573	0.704	3.41081e-32	1	NSPC
Ikzf1	5.08716e-66	-0.36257	0.957	0.958	1.64239e-61	1	NSPC
Prkcb	1.19555e-36	-0.363298	0.624	0.746	3.85983e-32	1	NSPC
Numb	1.06453e-64	-0.363817	0.965	0.972	3.43685e-60	1	NSPC
Fchsd2.1	4.93835e-39	-0.365723	0.888	0.922	1.59435e-34	1	NSPC
Tcf12	9.87728e-44	-0.365833	0.641	0.774	3.18888e-39	1	NSPC
Specc1	5.60712e-44	-0.366189	0.785	0.857	1.81026e-39	1	NSPC
Dennd1a	3.39876e-39	-0.36633	0.594	0.722	1.09729e-34	1	NSPC
Gtdc1	2.7598e-32	-0.366824	0.553	0.679	8.91001e-28	1	NSPC
Atp8a1	7.99772e-51	-0.367836	0.761	0.849	2.58206e-46	1	NSPC
Mgat5	1.04905e-47	-0.370893	0.688	0.799	3.38685e-43	1	NSPC
Pik3ap1	1.47001e-47	-0.37159	0.625	0.758	4.74593e-43	1	NSPC
Zfp407	6.13586e-38	-0.373956	0.338	0.492	1.98096e-33	1	NSPC
Arl15	4.64692e-30	-0.376421	0.695	0.77	1.50026e-25	1	NSPC
8030442B05Rik	2.62997e-39	-0.377546	0.624	0.739	8.49086e-35	1	NSPC
Mbd5	2.90887e-41	-0.377732	0.587	0.712	9.39129e-37	1	NSPC
Exoc6b	1.64636e-47	-0.379339	0.511	0.679	5.31528e-43	1	NSPC
Atxn1	1.20737e-31	-0.380555	0.567	0.683	3.898e-27	1	NSPC
Immp2l	4.40647e-12	-0.380836	0.356	0.421	1.42263e-07	1	NSPC
Arhgap22	2.15949e-41	-0.381204	0.701	0.799	6.97192e-37	1	NSPC
Mertk	1.26363e-87	-0.381943	0.991	0.981	4.07964e-83	1	NSPC
Akt3	4.04827e-22	-0.382589	0.221	0.322	1.30698e-17	1	NSPC
Fry	6.97697e-31	-0.383291	0.438	0.56	2.25251e-26	1	NSPC
Zeb2	1.14881e-62	-0.387508	0.971	0.969	3.70892e-58	1	NSPC
Pitpnc1	2.1055e-42	-0.38818	0.785	0.855	6.79761e-38	1	NSPC
Agmo.1	8.70124e-50	-0.390679	0.903	0.925	2.80919e-45	1	NSPC
Rap1gds1	1.15086e-78	-0.392066	0.917	0.954	3.71556e-74	1	NSPC
Lrch1	2.6508e-64	-0.392635	0.82	0.909	8.55811e-60	1	NSPC
Sdk1.1	1.46727e-18	-0.39519	0.39	0.477	4.73709e-14	1	NSPC
Apba1	2.35698e-32	-0.395578	0.524	0.642	7.60951e-28	1	NSPC
Bbs9	4.44038e-39	-0.396619	0.774	0.835	1.43358e-34	1	NSPC
Hdac8	9.93702e-32	-0.398985	0.361	0.49	3.20817e-27	1	NSPC
Zswim6	1.24929e-59	-0.401068	0.856	0.911	4.03334e-55	1	NSPC
Exoc4	3.80703e-58	-0.404788	0.76	0.856	1.2291e-53	1	NSPC
Zcchc7	8.1797e-52	-0.405151	0.705	0.817	2.64082e-47	1	NSPC
Hivep3	2.63372e-48	-0.406341	0.681	0.799	8.50298e-44	1	NSPC
Oxr1	3.71069e-36	-0.406972	0.608	0.715	1.198e-31	1	NSPC
Ppm1h	4.8841e-49	-0.407704	0.716	0.818	1.57683e-44	1	NSPC
Ppp1r9a	1.59412e-48	-0.409214	0.749	0.847	5.14661e-44	1	NSPC
Chn2	9.73632e-61	-0.41033	0.821	0.891	3.14337e-56	1	NSPC
Btbd9	2.72921e-48	-0.411105	0.672	0.787	8.81125e-44	1	NSPC
Dst	3.13097e-88	-0.411221	0.962	0.97	1.01083e-83	1	NSPC
Ptprm.1	3.47309e-35	-0.411412	0.613	0.722	1.12129e-30	1	NSPC
Cdk14	3.72502e-43	-0.411817	0.452	0.605	1.20262e-38	1	NSPC
Pid1	6.26259e-37	-0.411824	0.714	0.787	2.02188e-32	1	NSPC
Dleu2	6.24197e-77	-0.412057	0.951	0.962	2.01522e-72	1	NSPC
Dock8	5.20897e-91	-0.414279	0.938	0.957	1.68172e-86	1	NSPC
Ptprj	2.69723e-66	-0.414338	0.901	0.936	8.70801e-62	1	NSPC
Etv6	9.32497e-64	-0.416541	0.724	0.842	3.01057e-59	1	NSPC
Kcnma1	4.09503e-40	-0.417516	0.415	0.561	1.32208e-35	1	NSPC
Stag1	6.76959e-68	-0.417809	0.755	0.862	2.18556e-63	1	NSPC
Mef2a	1.02931e-144	-0.4211	0.998	0.987	3.32313e-140	1	NSPC
Plcl2	6.36613e-72	-0.422329	0.88	0.93	2.05531e-67	1	NSPC
Vti1a	4.42013e-46	-0.422687	0.55	0.691	1.42704e-41	1	NSPC
Rapgef5	5.81595e-78	-0.422908	0.924	0.95	1.87768e-73	1	NSPC
Fam172a	4.92297e-53	-0.423162	0.71	0.819	1.58938e-48	1	NSPC
Tmcc3	9.97844e-66	-0.424607	0.942	0.953	3.22154e-61	1	NSPC
Fmnl2	1.32767e-32	-0.425673	0.327	0.458	4.28638e-28	1	NSPC
Lysmd4	7.06793e-53	-0.425766	0.342	0.526	2.28188e-48	1	NSPC
Wwox	9.88527e-18	-0.427385	0.435	0.522	3.19146e-13	1	NSPC
Ankrd44	2.45865e-90	-0.428709	0.909	0.944	7.93776e-86	1	NSPC
Rreb1	8.03684e-77	-0.431432	0.904	0.94	2.5947e-72	1	NSPC
Runx1	1.24332e-60	-0.434003	0.894	0.921	4.01405e-56	1	NSPC
E230029C05Rik	1.57146e-58	-0.43494	0.833	0.893	5.07345e-54	1	NSPC
Slc24a3	3.1759e-49	-0.435063	0.637	0.756	1.02534e-44	1	NSPC
Atp8a2	1.21278e-63	-0.438591	0.799	0.878	3.91547e-59	1	NSPC
Fbxl17	4.42027e-53	-0.4397	0.727	0.824	1.42708e-48	1	NSPC
Snx29	3.29887e-74	-0.440426	0.827	0.899	1.06504e-69	1	NSPC
Gnaq	1.11988e-80	-0.441177	0.827	0.904	3.61553e-76	1	NSPC
Prkce	2.38196e-40	-0.441502	0.543	0.677	7.69015e-36	1	NSPC
Magi1	4.27758e-56	-0.442497	0.617	0.76	1.38102e-51	1	NSPC
Nav3.1	3.37046e-73	-0.445449	0.97	0.971	1.08815e-68	1	NSPC
Fkbp5.1	8.10779e-43	-0.44545	0.818	0.87	2.6176e-38	1	NSPC
Tgfbr1	1.17248e-130	-0.447408	0.999	0.986	3.78534e-126	1	NSPC
Plxna4	2.81262e-53	-0.453973	0.67	0.779	9.08053e-49	1	NSPC
Large1	1.34414e-67	-0.456981	0.825	0.896	4.33955e-63	1	NSPC
Ank2	3.87902e-47	-0.457337	0.651	0.768	1.25234e-42	1	NSPC
Macf1	1.68981e-123	-0.45751	0.954	0.974	5.45555e-119	1	NSPC
Ssh2	3.99952e-134	-0.458385	0.988	0.979	1.29125e-129	1	NSPC
Pard3b	1.37053e-40	-0.458841	0.527	0.65	4.42476e-36	1	NSPC
Nbea.1	5.03854e-36	-0.461615	0.393	0.527	1.62669e-31	1	NSPC
Ophn1	1.02361e-98	-0.462724	0.948	0.962	3.30473e-94	1	NSPC
P3h2	1.22784e-51	-0.46687	0.734	0.811	3.96407e-47	1	NSPC
Zeb1	9.77326e-57	-0.468469	0.694	0.802	3.1553e-52	1	NSPC
Smyd3	1.62978e-49	-0.46864	0.513	0.664	5.26176e-45	1	NSPC
Plxdc2	8.09824e-182	-0.470448	0.999	0.987	2.61452e-177	1	NSPC
Slc9a9	3.04039e-85	-0.472891	0.904	0.944	9.81589e-81	1	NSPC
Srgap2	1.73974e-187	-0.482867	1	0.986	5.61675e-183	1	NSPC
Pag1	2.59228e-131	-0.486349	0.977	0.975	8.36918e-127	1	NSPC
Fhit.1	5.21415e-28	-0.489722	0.556	0.649	1.68339e-23	1	NSPC
Mir99ahg.1	2.66457e-99	-0.49187	0.946	0.96	8.60255e-95	1	NSPC
Tanc2.1	1.38464e-174	-0.493768	0.999	0.985	4.4703e-170	1	NSPC
Mctp1	7.67199e-53	-0.499708	0.703	0.795	2.4769e-48	1	NSPC
4933406I18Rik	3.208e-89	-0.503316	0.947	0.951	1.0357e-84	1	NSPC
Klf12	1.20151e-50	-0.505331	0.582	0.718	3.87907e-46	1	NSPC
Prkn.1	8.7075e-52	-0.507306	0.694	0.785	2.81122e-47	1	NSPC
Tbc1d5	7.443e-110	-0.510552	0.882	0.938	2.40297e-105	1	NSPC
Fat3	7.9562e-41	-0.511276	0.613	0.714	2.56866e-36	1	NSPC
Maml2	4.02911e-65	-0.516234	0.755	0.842	1.3008e-60	1	NSPC
Zbtb20	2.01582e-87	-0.519748	0.845	0.916	6.50806e-83	1	NSPC
Hdac9	5.72182e-38	-0.521571	0.562	0.677	1.84729e-33	1	NSPC
Ldlrad4	1.43808e-134	-0.527221	0.973	0.972	4.64285e-130	1	NSPC
Dock2	1.24621e-116	-0.528324	0.892	0.947	4.0234e-112	1	NSPC
Cacnb2	8.52176e-45	-0.533818	0.629	0.723	2.75125e-40	1	NSPC
Dock4	3.65333e-188	-0.549288	0.989	0.98	1.17948e-183	1	NSPC
Ccnd3	1.2829e-110	-0.554208	0.907	0.948	4.14183e-106	1	NSPC
Diaph2	7.33725e-114	-0.5561	0.9	0.941	2.36883e-109	1	NSPC
Pde3b.1	3.61193e-163	-0.557141	0.987	0.979	1.16611e-158	1	NSPC
Nav2.1	4.5732e-128	-0.558157	0.972	0.974	1.47646e-123	1	NSPC
Csmd3.1	2.63899e-106	-0.571569	0.976	0.967	8.51996e-102	1	NSPC
Inpp4b.1	3.04172e-127	-0.581781	0.902	0.946	9.82021e-123	1	NSPC
Maml3.1	1.61362e-126	-0.588666	0.91	0.952	5.20956e-122	1	NSPC
Elmo1	2.72016e-233	-0.595279	0.997	0.982	8.78204e-229	1	NSPC
Slc8a1.1	6.75304e-173	-0.644377	0.971	0.974	2.18022e-168	1	NSPC
Gab2	1.21912e-162	-0.682042	0.881	0.946	3.93592e-158	1	NSPC
Plcl1	6.33123e-145	-0.684012	0.882	0.94	2.04404e-140	1	NSPC
Fgf13.1	8.54036e-36	-0.690546	0.515	0.613	2.75725e-31	1	NSPC
Lrmda	2.72829e-108	-0.706109	0.836	0.903	8.80828e-104	1	NSPC
Hist1h2ac	4.11201e-78	0.650587	0.412	0.221	1.32756e-73	2	IPC1
Errfi1	1.59937e-58	0.629575	0.501	0.328	5.16355e-54	2	IPC1
Hist1h2bc	1.4245e-51	0.591314	0.642	0.483	4.599e-47	2	IPC1
Hist1h1d	9.08888e-56	0.584352	0.418	0.255	2.93434e-51	2	IPC1
Hist1h1c	2.62971e-87	0.540728	0.739	0.538	8.49001e-83	2	IPC1
Xist.1	9.90909e-98	0.48946	0.876	0.592	3.19915e-93	2	IPC1
Hist1h1e	3.47038e-65	0.427473	0.899	0.778	1.12041e-60	2	IPC1
Hist1h3d	6.01492e-67	0.402817	0.267	0.121	1.94192e-62	2	IPC1
Hist1h2ae	3.42894e-50	0.395	0.419	0.261	1.10703e-45	2	IPC1
Slc15a3	5.20693e-49	0.378336	0.8	0.678	1.68106e-44	2	IPC1
2010013B24Rik	7.2138e-53	0.353914	0.581	0.403	2.32897e-48	2	IPC1
H3f3b	8.35254e-92	0.343676	1	0.991	2.69662e-87	2	IPC1
Ier2	2.8349e-36	0.330649	0.735	0.597	9.15247e-32	2	IPC1
Ier3	7.20326e-26	0.318237	0.179	0.098	2.32557e-21	2	IPC1
Egr1.1	4.1043e-47	0.304895	0.953	0.85	1.32507e-42	2	IPC1
Btg2	6.11775e-55	0.304541	0.997	0.951	1.97511e-50	2	IPC1
Fam102b	1.93577e-37	0.300525	0.941	0.882	6.24965e-33	2	IPC1
Trib1	3.23928e-25	0.299615	0.492	0.378	1.0458e-20	2	IPC1
Hist1h2be	3.13249e-27	0.284352	0.496	0.379	1.01132e-22	2	IPC1
Nfkbiz	3.42226e-22	0.282832	0.675	0.561	1.10488e-17	2	IPC1
Mir142hg	1.30357e-45	0.282273	0.996	0.946	4.20859e-41	2	IPC1
Ccl3.1	7.22629e-19	0.278949	0.244	0.162	2.33301e-14	2	IPC1
Ccl12.1	7.47283e-30	0.273552	0.48	0.352	2.4126e-25	2	IPC1
Sgk1	6.31311e-28	0.26742	0.936	0.889	2.03819e-23	2	IPC1
Ccr5	4.77848e-31	0.258704	0.97	0.922	1.54273e-26	2	IPC1
Hist1h4d	6.52475e-22	0.258301	0.558	0.461	2.10652e-17	2	IPC1
Gem	1.41025e-17	0.258257	0.261	0.179	4.55299e-13	2	IPC1
Mylip	3.4239e-32	0.255628	0.966	0.926	1.10541e-27	2	IPC1
Plk3	1.04325e-33	0.250462	0.33	0.207	3.36812e-29	2	IPC1
Gm48089.1	1.9286e-12	-0.252001	0.271	0.343	6.22648e-08	2	IPC1
Atp5l.1	0.00946131	-0.25891	0.564	0.574	1	2	IPC1
Gpx4.1	0.00861196	-0.263722	0.685	0.688	1	2	IPC1
Chchd2	2.26213e-08	-0.263731	0.774	0.784	0.000730328	2	IPC1
Cox7b.1	3.61189e-05	-0.267961	0.453	0.486	1	2	IPC1
2810013P06Rik.1	2.27461e-14	-0.281763	0.616	0.662	7.34359e-10	2	IPC1
Cox6c.1	0.00521681	-0.292031	0.531	0.546	1	2	IPC1
Gm34921.1	7.66113e-18	-0.314442	0.327	0.415	2.4734e-13	2	IPC1
Fth1	8.52193e-34	-0.317129	0.993	0.981	2.7513e-29	2	IPC1
Rgs1.1	5.21589e-14	-0.323865	0.674	0.716	1.68395e-09	2	IPC1
Cox8a.1	4.66098e-05	-0.329123	0.774	0.762	1	2	IPC1
Eif2s3y.1	9.61167e-57	-0.348388	0.039	0.182	3.10313e-52	2	IPC1
Dusp1.2	4.72546e-28	-0.365589	0.666	0.735	1.52561e-23	2	IPC1
Gm26887.1	3.44916e-54	-0.389524	0.107	0.267	1.11356e-49	2	IPC1
Tsc22d3	2.8833e-35	-0.393208	0.623	0.711	9.30872e-31	2	IPC1
Uty.2	1.4579e-59	-0.401254	0.044	0.192	4.70683e-55	2	IPC1
Ddx3y.1	1.49044e-63	-0.407044	0.043	0.198	4.8119e-59	2	IPC1
Gm34455.1	3.64468e-44	-0.448997	0.462	0.597	1.17669e-39	2	IPC1
Ptpro.1	2.61003e-51	-0.521734	0.767	0.817	8.42649e-47	2	IPC1
Apoe	6.56987e-05	-0.55087	0.452	0.486	1	2	IPC1
Klf2.1	1.1064e-39	-0.608746	0.529	0.639	3.57201e-35	2	IPC1
Tmx4.1	7.78165e-73	-0.908216	0.703	0.785	2.5123e-68	2	IPC1
Klf4.2	7.45841e-100	-1.10462	0.337	0.553	2.40795e-95	2	IPC1
Fosb.1	9.5864e-175	-1.1102	0.461	0.721	3.09497e-170	2	IPC1
Ttr.1	5.55413e-08	-1.68554	0.603	0.521	0.00179315	2	IPC1
Ddx3y.2	0	0.882768	0.556	0.083	0	3	IPC2
Uty.3	0	0.87246	0.544	0.081	0	3	IPC2
Eif2s3y.2	0	0.790383	0.512	0.076	0	3	IPC2
Fkbp5.2	3.59178e-157	0.691506	0.945	0.841	1.15961e-152	3	IPC2
Ddit4	1.50665e-107	0.611563	0.602	0.361	4.86423e-103	3	IPC2
Tsc22d3.1	9.2905e-115	0.566096	0.862	0.658	2.99944e-110	3	IPC2
B4galt1	8.62628e-97	0.529423	0.931	0.834	2.785e-92	3	IPC2
Slc1a3	9.29207e-73	0.434507	0.896	0.763	2.99995e-68	3	IPC2
Glul	9.80065e-66	0.382985	0.998	0.977	3.16414e-61	3	IPC2
Tagap	1.07488e-53	0.375559	0.73	0.565	3.47026e-49	3	IPC2
Kitl	3.30558e-45	0.370851	0.512	0.349	1.06721e-40	3	IPC2
Ccnd3.1	1.57165e-78	0.356702	0.976	0.932	5.07407e-74	3	IPC2
Abhd15	2.71032e-57	0.356063	0.759	0.595	8.75027e-53	3	IPC2
Klf4.3	7.09374e-27	0.352994	0.623	0.489	2.29021e-22	3	IPC2
G530011O06Rik	5.74374e-51	0.346872	0.503	0.333	1.85437e-46	3	IPC2
Adrb1	7.77726e-39	0.334465	0.718	0.566	2.51089e-34	3	IPC2
Rnf169.1	5.40539e-41	0.330202	0.86	0.774	1.74513e-36	3	IPC2
Ppp1r21	1.03285e-47	0.327305	0.766	0.643	3.33454e-43	3	IPC2
Gm15726	7.87871e-38	0.327015	0.455	0.308	2.54364e-33	3	IPC2
Chka	6.28314e-27	0.324408	0.723	0.6	2.02851e-22	3	IPC2
Osbpl11.1	2.13068e-38	0.308263	0.818	0.705	6.8789e-34	3	IPC2
Slc2a3	3.60468e-39	0.306432	0.281	0.157	1.16377e-34	3	IPC2
E230001N04Rik	2.25831e-37	0.300994	0.331	0.201	7.29094e-33	3	IPC2
Mid1	6.54881e-34	0.294412	0.454	0.313	2.11428e-29	3	IPC2
Dusp1.3	1.74033e-28	0.283102	0.826	0.699	5.61867e-24	3	IPC2
Sesn1	7.50476e-24	0.273689	0.713	0.603	2.42291e-19	3	IPC2
Gm34455.2	5.5662e-30	0.271715	0.684	0.547	1.79705e-25	3	IPC2
A830008E24Rik	1.29547e-22	0.27108	0.654	0.553	4.18244e-18	3	IPC2
Tlr7	6.24935e-35	0.267079	0.855	0.749	2.0176e-30	3	IPC2
Ptpro.2	2.24386e-27	0.264688	0.888	0.79	7.24429e-23	3	IPC2
Rgs1.2	1.55585e-27	0.264479	0.822	0.683	5.02305e-23	3	IPC2
Gm48089.2	3.31387e-25	0.261321	0.427	0.308	1.06988e-20	3	IPC2
Pik3r1.1	6.65573e-41	0.259481	0.973	0.931	2.1488e-36	3	IPC2
Dst.1	7.91225e-53	0.256371	0.992	0.963	2.55447e-48	3	IPC2
Rbm47.1	2.08317e-26	0.252746	0.837	0.748	6.7255e-22	3	IPC2
Prdx1	7.60412e-10	-0.253263	0.553	0.585	2.45499e-05	3	IPC2
Selenow	1.61778e-19	-0.255938	0.191	0.282	5.22301e-15	3	IPC2
Ppia.1	6.93437e-19	-0.256094	0.984	0.964	2.23876e-14	3	IPC2
Ndufa4	2.96472e-05	-0.256173	0.597	0.631	0.95716	3	IPC2
Cd52	7.35091e-17	-0.263341	0.484	0.561	2.37324e-12	3	IPC2
Elob	1.90476e-06	-0.267449	0.537	0.562	0.0614951	3	IPC2
Pkm	1.4317e-09	-0.267988	0.499	0.545	4.62224e-05	3	IPC2
Atp5h.1	0.00026006	-0.269936	0.635	0.63	1	3	IPC2
H2-D1.1	3.27841e-12	-0.272406	0.733	0.743	1.05844e-07	3	IPC2
Gpx4.2	0.00551078	-0.285254	0.695	0.686	1	3	IPC2
Aldoa.1	2.34664e-08	-0.288082	0.597	0.615	0.000757614	3	IPC2
Adamts1	0.000171462	-0.300366	0.115	0.146	1	3	IPC2
Cox8a.2	1.03143e-05	-0.311639	0.762	0.765	0.332996	3	IPC2
Gapdh.2	1.08177e-12	-0.324814	0.886	0.871	3.4925e-08	3	IPC2
Cd63	9.44873e-09	-0.355627	0.664	0.67	0.000305052	3	IPC2
Lyz2	8.29032e-15	-0.358174	0.33	0.395	2.67653e-10	3	IPC2
Atp5g1.1	0.000345846	-0.420287	0.484	0.494	1	3	IPC2
Ccl3.2	6.74278e-08	-0.436469	0.138	0.185	0.00217691	3	IPC2
Dbi.1	0.000637436	-0.450186	0.333	0.359	1	3	IPC2
Tsix.1	9.09563e-146	-0.631891	0.036	0.326	2.93652e-141	3	IPC2
Enpp2.1	6.94562e-09	-0.727151	0.072	0.114	0.000224239	3	IPC2
Ccl4	3.51323e-07	-0.763392	0.177	0.223	0.0113425	3	IPC2
Apoe.1	1.65633e-23	-0.967565	0.406	0.496	5.34746e-19	3	IPC2
Ttr.2	2.11061e-16	-2.09564	0.465	0.552	6.81411e-12	3	IPC2
Xist.2	0	-2.45722	0.087	0.769	0	3	IPC2
AY036118	4.42889e-09	0.47717	0.589	0.57	0.000142987	4	NB
Gm42418	1.12574e-28	0.454903	1	1	3.63446e-24	4	NB
Arhgap45	2.12908e-39	0.390095	0.923	0.892	6.87373e-35	4	NB
Cfh	2.37089e-47	0.381325	0.976	0.959	7.65443e-43	4	NB
Canx	1.27867e-41	0.380083	0.938	0.889	4.12818e-37	4	NB
Rrbp1	3.68225e-57	0.355112	0.992	0.978	1.18882e-52	4	NB
Zfr	1.16365e-20	0.316799	0.751	0.673	3.75684e-16	4	NB
Abca9.1	2.01058e-28	0.309123	0.931	0.897	6.49116e-24	4	NB
Fchsd2.2	4.13392e-20	0.304509	0.936	0.913	1.33464e-15	4	NB
Arhgap5	5.06524e-31	0.295021	0.983	0.976	1.63531e-26	4	NB
Itch	2.21902e-16	0.293298	0.775	0.739	7.16409e-12	4	NB
Tgfbr1.1	6.79458e-30	0.285664	0.999	0.987	2.19363e-25	4	NB
Cmss1	4.79056e-25	0.284465	0.987	0.987	1.54663e-20	4	NB
Taf15	4.28407e-15	0.283848	0.686	0.644	1.38311e-10	4	NB
P4ha1	1.53977e-15	0.283629	0.818	0.797	4.97113e-11	4	NB
Oip5os1	9.42376e-13	0.280982	0.403	0.319	3.04246e-08	4	NB
Ttc14	9.05662e-18	0.269856	0.636	0.554	2.92393e-13	4	NB
Itgam	7.43638e-26	0.264094	0.974	0.954	2.40083e-21	4	NB
Acap2.1	1.80736e-19	0.263632	0.865	0.856	5.83507e-15	4	NB
Tjp1.1	1.9302e-17	0.262306	0.846	0.81	6.23165e-13	4	NB
9930111J21Rik2	5.31292e-18	0.257055	0.745	0.684	1.71528e-13	4	NB
Numb.1	4.17963e-21	0.25671	0.983	0.969	1.34939e-16	4	NB
Fcho2	6.45475e-16	0.256208	0.859	0.817	2.08392e-11	4	NB
Vsir	1.11174e-33	0.256005	0.995	0.981	3.58924e-29	4	NB
Xiap	4.45506e-13	0.253254	0.697	0.649	1.43832e-08	4	NB
Mtdh	5.00971e-27	0.252986	0.986	0.977	1.61738e-22	4	NB
Zfp207	1.77199e-11	0.252891	0.515	0.459	5.72088e-07	4	NB
Taok1	9.15084e-12	0.25166	0.679	0.632	2.95435e-07	4	NB
Cttnbp2nl	1.6431e-19	0.251533	0.947	0.93	5.30474e-15	4	NB
Cd33	2.44518e-18	0.251368	0.825	0.783	7.89427e-14	4	NB
Atp5b	2.78783e-09	-0.251758	0.589	0.708	9.00051e-05	4	NB
Aff4	3.44029e-15	-0.253209	0.586	0.721	1.1107e-10	4	NB
Acox3	3.76274e-09	-0.253919	0.414	0.522	0.00012148	4	NB
Basp1	7.80016e-28	-0.254756	0.993	0.984	2.51828e-23	4	NB
Tubb4b	3.8793e-05	-0.254926	0.198	0.271	1	4	NB
Cox4i1.1	2.55641e-10	-0.254964	0.791	0.875	8.25336e-06	4	NB
Zeb2os	9.71494e-11	-0.256199	0.56	0.662	3.13647e-06	4	NB
Arid3b	4.06857e-12	-0.25626	0.391	0.514	1.31354e-07	4	NB
Hsp90aa1	1.29772e-11	-0.257727	0.64	0.753	4.18968e-07	4	NB
Hist1h2ap	3.85448e-21	-0.258141	0.062	0.184	1.24442e-16	4	NB
Polg2	6.92436e-17	-0.258268	0.188	0.328	2.23553e-12	4	NB
Ccdc86	9.16449e-19	-0.258592	0.162	0.305	2.95876e-14	4	NB
Ube2s	1.62341e-17	-0.260481	0.339	0.502	5.24117e-13	4	NB
Gapdh.3	1.6382e-09	-0.261144	0.82	0.879	5.28894e-05	4	NB
Ndel1	1.04047e-15	-0.263535	0.371	0.518	3.35915e-11	4	NB
Lncpint.1	9.58983e-15	-0.266984	0.439	0.59	3.09608e-10	4	NB
Gm34961	1.8654e-27	-0.26699	0.04	0.178	6.02246e-23	4	NB
Slc25a25	9.88996e-18	-0.26807	0.15	0.283	3.19297e-13	4	NB
1700023H06Rik	1.13666e-26	-0.268521	0.063	0.208	3.6697e-22	4	NB
Cass4	3.74748e-11	-0.268666	0.236	0.346	1.20988e-06	4	NB
Gm44710	7.15102e-30	-0.269137	0.026	0.166	2.30871e-25	4	NB
Slmap	1.64877e-12	-0.271176	0.686	0.769	5.32305e-08	4	NB
Ercc5	8.09072e-14	-0.271316	0.26	0.388	2.61209e-09	4	NB
St3gal6	1.56755e-13	-0.273018	0.957	0.96	5.06084e-09	4	NB
Nudt4	2.19237e-12	-0.274986	0.234	0.349	7.07808e-08	4	NB
Nfe2l2	2.78597e-20	-0.275504	0.734	0.846	8.99449e-16	4	NB
E330020D12Rik	1.34642e-07	-0.277088	0.504	0.59	0.00434692	4	NB
Tent5a	1.03039e-08	-0.27976	0.552	0.639	0.00033266	4	NB
Cox8a.3	0.000446003	-0.280473	0.698	0.771	1	4	NB
Zfp869	2.18775e-20	-0.281186	0.294	0.471	7.06316e-16	4	NB
Ypel5	2.1464e-15	-0.281212	0.264	0.406	6.92964e-11	4	NB
Adrb1.1	1.19383e-10	-0.281541	0.493	0.603	3.85429e-06	4	NB
Rassf1	3.1903e-16	-0.282484	0.283	0.422	1.02999e-11	4	NB
Polr2a	1.71128e-15	-0.284337	0.423	0.567	5.52486e-11	4	NB
Junos	3.00978e-27	-0.285007	0.063	0.211	9.71708e-23	4	NB
Slc25a4	1.13114e-08	-0.28577	0.433	0.546	0.000365188	4	NB
Impact	8.53676e-16	-0.289509	0.416	0.559	2.75609e-11	4	NB
Gm5420	4.97689e-29	-0.291627	0.027	0.164	1.60679e-24	4	NB
Gm10762	4.31019e-28	-0.293607	0.097	0.263	1.39154e-23	4	NB
Snrpc	1.05938e-19	-0.295398	0.266	0.43	3.4202e-15	4	NB
Arl5b	3.11395e-16	-0.29899	0.163	0.288	1.00534e-11	4	NB
Mylip.1	3.86582e-20	-0.299825	0.903	0.936	1.24808e-15	4	NB
Clk1	1.32199e-26	-0.302465	0.789	0.889	4.26804e-22	4	NB
Pcna	3.17916e-18	-0.302825	0.199	0.345	1.02639e-13	4	NB
Skil	3.06868e-21	-0.303915	0.75	0.852	9.90725e-17	4	NB
Lpxn	1.19622e-12	-0.305571	0.519	0.64	3.86201e-08	4	NB
Klf13	7.25834e-19	-0.305704	0.487	0.646	2.34336e-14	4	NB
Etf1	2.97206e-22	-0.30748	0.369	0.543	9.59528e-18	4	NB
Cep152	5.04094e-08	-0.312929	0.394	0.478	0.00162747	4	NB
Tiparp	4.61481e-14	-0.313466	0.142	0.254	1.48989e-09	4	NB
Sub1	1.77104e-22	-0.314589	0.533	0.688	5.71781e-18	4	NB
Hspa4	1.251e-13	-0.315442	0.654	0.753	4.03885e-09	4	NB
D830025C05Rik	9.88918e-30	-0.316522	0.067	0.226	3.19272e-25	4	NB
Tox4	2.00732e-24	-0.317963	0.508	0.687	6.48062e-20	4	NB
Plk3.1	3.74873e-24	-0.319316	0.096	0.242	1.21028e-19	4	NB
Cotl1	4.34174e-15	-0.319934	0.754	0.825	1.40173e-10	4	NB
Med12l	9.89084e-22	-0.321693	0.601	0.743	3.19326e-17	4	NB
Tra2b	3.63479e-26	-0.321953	0.706	0.847	1.17349e-21	4	NB
Srgn	3.87126e-13	-0.322327	0.564	0.669	1.24984e-08	4	NB
Gls	1.04948e-10	-0.323189	0.551	0.643	3.38824e-06	4	NB
Tut7	4.0232e-18	-0.324317	0.615	0.739	1.29889e-13	4	NB
Gm12703	2.86338e-37	-0.327165	0.045	0.222	9.24442e-33	4	NB
Hnrnpa2b1	2.47867e-32	-0.327737	0.925	0.969	8.00239e-28	4	NB
Gm10138	7.35811e-23	-0.328816	0.175	0.339	2.37556e-18	4	NB
Gm2479	6.99709e-36	-0.331311	0.026	0.188	2.25901e-31	4	NB
Cd83	1.78296e-14	-0.335228	0.217	0.346	5.75629e-10	4	NB
Zswim4	6.24473e-29	-0.335333	0.086	0.248	2.01611e-24	4	NB
Arpc2	1.08279e-34	-0.336493	0.919	0.964	3.49578e-30	4	NB
Atf4	2.02944e-25	-0.337436	0.376	0.572	6.55205e-21	4	NB
Rdm1	1.59964e-19	-0.340212	0.14	0.275	5.16444e-15	4	NB
Hist1h4d.1	4.65454e-28	-0.341051	0.303	0.496	1.50272e-23	4	NB
Tuba1c	1.38928e-30	-0.343669	0.053	0.209	4.48529e-26	4	NB
Rap1b	1.19755e-41	-0.345729	0.905	0.953	3.86629e-37	4	NB
Ninj2	5.92297e-37	-0.346349	0.024	0.189	1.91223e-32	4	NB
Cebpa.1	6.23495e-14	-0.34928	0.554	0.655	2.01295e-09	4	NB
Il1a	2.64853e-16	-0.352752	0.24	0.376	8.55079e-12	4	NB
G530011O06Rik.1	3.30652e-23	-0.358029	0.215	0.378	1.06751e-18	4	NB
Dusp16	1.54037e-26	-0.358731	0.403	0.589	4.9731e-22	4	NB
Slc25a5	1.78698e-24	-0.359575	0.715	0.824	5.76926e-20	4	NB
Pde4b	3.62322e-14	-0.359598	0.164	0.281	1.16976e-09	4	NB
Lipc	1.81663e-36	-0.364005	0.049	0.225	5.86498e-32	4	NB
Ier3.1	1.04181e-17	-0.364137	0.029	0.121	3.36348e-13	4	NB
Hist1h3d.1	7.98227e-27	-0.364554	0.03	0.159	2.57707e-22	4	NB
Pnrc1	2.11523e-34	-0.365718	0.777	0.886	6.82902e-30	4	NB
Dennd4a	7.77377e-36	-0.369644	0.96	0.971	2.50976e-31	4	NB
Gm9725	1.89777e-37	-0.370359	0.133	0.345	6.12695e-33	4	NB
H1f0	3.51823e-13	-0.37058	0.146	0.252	1.13586e-08	4	NB
Gm29282	1.8229e-39	-0.376097	0.023	0.195	5.88522e-35	4	NB
Atp5g1.2	0.000118794	-0.3772	0.413	0.5	1	4	NB
4933421O10Rik	3.00577e-34	-0.379733	0.155	0.357	9.70414e-30	4	NB
Trim47	5.97287e-31	-0.383201	0.221	0.421	1.92834e-26	4	NB
Wsb1	1.94773e-34	-0.384504	0.696	0.835	6.28826e-30	4	NB
Jmjd1c.1	7.73317e-34	-0.385058	0.942	0.964	2.49665e-29	4	NB
Bcl2a1b	3.39003e-21	-0.389268	0.564	0.706	1.09447e-16	4	NB
B930036N10Rik	6.23453e-32	-0.39001	0.084	0.257	2.01282e-27	4	NB
C5ar1	4.87374e-10	-0.391093	0.306	0.403	1.57349e-05	4	NB
Tuba1a	7.71971e-19	-0.39617	0.548	0.68	2.49231e-14	4	NB
Arl4c	5.4559e-21	-0.402066	0.66	0.761	1.76144e-16	4	NB
Slc23a2	1.37724e-29	-0.403001	0.441	0.628	4.44642e-25	4	NB
Cpeb2.1	1.7707e-10	-0.410676	0.442	0.54	5.71672e-06	4	NB
Gm37876	1.58963e-38	-0.41069	0.046	0.225	5.13213e-34	4	NB
Herpud1	8.88468e-29	-0.415489	0.619	0.753	2.86842e-24	4	NB
Kctd12	2.56397e-40	-0.416177	0.957	0.964	8.27777e-36	4	NB
Fhad1	1.78903e-30	-0.416321	0.128	0.312	5.77587e-26	4	NB
Tex30	2.6332e-34	-0.418392	0.064	0.237	8.50129e-30	4	NB
Pik3r1.2	1.60706e-29	-0.420182	0.896	0.943	5.18839e-25	4	NB
Odc1	8.64771e-35	-0.439679	0.105	0.291	2.79191e-30	4	NB
Trib1.1	2.73807e-23	-0.440869	0.254	0.414	8.83985e-19	4	NB
Ywhaz.1	6.43616e-40	-0.443667	0.715	0.845	2.07792e-35	4	NB
Cited2	2.16556e-16	-0.443676	0.315	0.456	6.99152e-12	4	NB
Rhoh	3.89013e-40	-0.450813	0.78	0.887	1.25593e-35	4	NB
Rlim	1.09663e-42	-0.452967	0.483	0.712	3.54047e-38	4	NB
Ubb.1	1.81335e-74	-0.465328	0.98	0.983	5.85442e-70	4	NB
Mid1.1	3.62098e-38	-0.466437	0.145	0.357	1.16903e-33	4	NB
Rhob	3.25197e-102	-0.468868	0.981	0.982	1.0499e-97	4	NB
Gm26887.2	1.81097e-46	-0.471558	0.047	0.256	5.84673e-42	4	NB
Eif4a1	5.7212e-48	-0.472101	0.743	0.881	1.84709e-43	4	NB
Gem.1	1.28862e-28	-0.472438	0.058	0.208	4.1603e-24	4	NB
Tagap.1	9.57916e-36	-0.473085	0.404	0.613	3.09263e-31	4	NB
Taf13	6.85715e-41	-0.474279	0.154	0.379	2.21383e-36	4	NB
Ifrd1	8.35833e-34	-0.478063	0.32	0.531	2.69849e-29	4	NB
Cops4.1	1.14925e-39	-0.481929	0.589	0.77	3.71034e-35	4	NB
Trmt10a	5.93696e-51	-0.490608	0.214	0.488	1.91675e-46	4	NB
Dnajb4	1.23668e-41	-0.499025	0.251	0.484	3.99261e-37	4	NB
Nsun6	7.17389e-39	-0.500487	0.222	0.449	2.31609e-34	4	NB
Rasgef1b	5.38539e-35	-0.503546	0.161	0.358	1.73867e-30	4	NB
Tsc22d3.2	2.94486e-35	-0.507353	0.529	0.711	9.50747e-31	4	NB
Otud1	2.80195e-21	-0.507383	0.181	0.33	9.04611e-17	4	NB
Gm32296	1.21765e-59	-0.521314	0.029	0.271	3.93118e-55	4	NB
Sall3.1	5.723e-11	-0.534737	0.534	0.617	1.84767e-06	4	NB
Hist1h2ae.1	6.67533e-47	-0.541236	0.086	0.311	2.15513e-42	4	NB
Hmgb2	7.41669e-49	-0.550007	0.302	0.557	2.39448e-44	4	NB
Per1	9.19512e-62	-0.550289	0.193	0.486	2.96864e-57	4	NB
Arrdc3	1.23373e-50	-0.550794	0.166	0.422	3.98311e-46	4	NB
Kdm6b	7.56515e-49	-0.551724	0.214	0.466	2.44241e-44	4	NB
Ccnl1	9.59833e-59	-0.554965	0.638	0.824	3.09882e-54	4	NB
Rgs2	2.21132e-66	-0.561511	0.903	0.952	7.13926e-62	4	NB
Neat1	8.28474e-42	-0.570217	0.177	0.401	2.67473e-37	4	NB
Ddx5	1.83987e-153	-0.573231	0.991	0.995	5.94001e-149	4	NB
Gm26532.1	1.52366e-59	-0.573344	0.074	0.335	4.91912e-55	4	NB
Mafb	7.47213e-56	-0.579199	0.987	0.979	2.41238e-51	4	NB
Txnip	1.60872e-65	-0.582042	0.92	0.954	5.19375e-61	4	NB
Id2	4.11308e-23	-0.587897	0.138	0.284	1.32791e-18	4	NB
Dusp6	1.19053e-59	-0.594454	0.785	0.89	3.84364e-55	4	NB
Mcl1	5.11079e-69	-0.597144	0.747	0.89	1.65002e-64	4	NB
Errfi1.1	1.08591e-28	-0.597363	0.198	0.376	3.50587e-24	4	NB
Slc15a3.1	1.7896e-45	-0.603824	0.509	0.72	5.77773e-41	4	NB
Gt(ROSA)26Sor	1.35965e-68	-0.604062	0.176	0.487	4.38962e-64	4	NB
Ddx3x.1	4.12092e-47	-0.607945	0.645	0.813	1.33044e-42	4	NB
Gm34921.2	5.11811e-57	-0.612116	0.144	0.423	1.65238e-52	4	NB
Rad51b	1.8126e-78	-0.618605	0.176	0.521	5.85198e-74	4	NB
Ppp1r10	5.05112e-81	-0.62802	0.547	0.821	1.63075e-76	4	NB
Hist1h2ac.1	3.05886e-44	-0.630432	0.064	0.275	9.87552e-40	4	NB
Gm48089.3	2.28802e-59	-0.632844	0.089	0.353	7.38686e-55	4	NB
Ubc.1	1.96155e-153	-0.64645	0.978	0.989	6.33287e-149	4	NB
Hist4h4	1.21727e-51	-0.655358	0.046	0.271	3.92996e-47	4	NB
Tex14	3.72954e-65	-0.661086	0.138	0.43	1.20408e-60	4	NB
Ccl12.2	6.52772e-23	-0.663785	0.237	0.389	2.10747e-18	4	NB
C3ar1	5.53957e-48	-0.665148	0.491	0.702	1.78845e-43	4	NB
Rel	1.99282e-68	-0.675885	0.572	0.801	6.43382e-64	4	NB
Hist1h2bc.1	4.93829e-35	-0.677977	0.319	0.532	1.59433e-30	4	NB
Smad7	1.28744e-61	-0.684612	0.654	0.825	4.15649e-57	4	NB
Tnfaip3	4.00372e-51	-0.692134	0.165	0.41	1.2926e-46	4	NB
Jund.1	4.3628e-111	-0.696837	0.858	0.984	1.40853e-106	4	NB
Hist1h1d.1	1.13704e-41	-0.699887	0.095	0.304	3.67095e-37	4	NB
Nfkbia.1	1.85961e-60	-0.708244	0.546	0.765	6.00376e-56	4	NB
Gm15726.1	4.84994e-73	-0.7168	0.068	0.361	1.5658e-68	4	NB
Sqstm1	1.2462e-73	-0.720717	0.506	0.764	4.02334e-69	4	NB
Ppp1r15a	1.66396e-83	-0.735943	0.129	0.466	5.3721e-79	4	NB
Zfand5	4.12436e-88	-0.745309	0.697	0.893	1.33155e-83	4	NB
Hist1h1c.1	5.31073e-76	-0.749696	0.291	0.603	1.71457e-71	4	NB
Ptpro.3	1.44678e-60	-0.764336	0.658	0.822	4.67093e-56	4	NB
Adamts1.1	1.86582e-17	-0.787036	0.05	0.15	6.02379e-13	4	NB
Sgk1.1	1.01329e-83	-0.793243	0.778	0.91	3.2714e-79	4	NB
2010013B24Rik.1	6.03043e-94	-0.797354	0.109	0.468	1.94692e-89	4	NB
Creb5.1	6.98718e-69	-0.809972	0.108	0.399	2.25581e-64	4	NB
Plek	7.13943e-110	-0.821557	0.813	0.944	2.30497e-105	4	NB
Srsf5	8.88128e-168	-0.826526	0.782	0.963	2.86732e-163	4	NB
Gnas	6.53539e-76	-0.841631	0.893	0.957	2.10995e-71	4	NB
Ccl3.3	1.63179e-23	-0.842472	0.062	0.188	5.26824e-19	4	NB
Bcl6	3.10963e-91	-0.844839	0.119	0.467	1.00394e-86	4	NB
Hist1h1e.1	6.94169e-114	-0.87758	0.505	0.83	2.24112e-109	4	NB
2810013P06Rik.2	8.21176e-103	-0.893564	0.327	0.685	2.65117e-98	4	NB
Ptma	3.00538e-142	-0.904182	0.887	0.967	9.70287e-138	4	NB
Mat2a	2.5241e-86	-0.909807	0.651	0.863	8.14904e-82	4	NB
Arf4	4.09513e-95	-0.913087	0.685	0.881	1.32211e-90	4	NB
Socs3.1	3.40066e-91	-0.918108	0.105	0.448	1.0979e-86	4	NB
Tmx4.2	1.14946e-64	-0.954553	0.59	0.787	3.71104e-60	4	NB
Ier5	1.58673e-166	-0.992515	0.689	0.933	5.12276e-162	4	NB
Btg1	1.68853e-161	-1.00303	0.758	0.929	5.45141e-157	4	NB
Zfp36l1.1	2.68594e-123	-1.02234	0.885	0.957	8.67155e-119	4	NB
Rgs1.3	5.36448e-100	-1.07424	0.404	0.738	1.73192e-95	4	NB
Chka.1	5.43113e-64	-1.07815	0.385	0.646	1.75344e-59	4	NB
Klf6.1	2.51303e-105	-1.07939	0.535	0.8	8.11331e-101	4	NB
Nfkbiz.1	8.71578e-111	-1.09434	0.226	0.617	2.81389e-106	4	NB
Gm34455.3	3.95219e-139	-1.10847	0.162	0.612	1.27596e-134	4	NB
Jun.1	1.00602e-234	-1.12487	0.853	0.983	3.24793e-230	4	NB
Glul.1	4.00593e-159	-1.12967	0.951	0.984	1.29331e-154	4	NB
Klf4.4	5.01826e-78	-1.16706	0.223	0.541	1.62014e-73	4	NB
Mir142hg.1	3.06532e-206	-1.18061	0.814	0.969	9.89638e-202	4	NB
Rnf19b.1	8.18682e-114	-1.31541	0.419	0.727	2.64311e-109	4	NB
Ccl4.1	1.0104e-34	-1.31847	0.062	0.229	3.26208e-30	4	NB
Fosb.2	3.37782e-132	-1.33566	0.316	0.707	1.09053e-127	4	NB
Ier2.1	1.37951e-145	-1.33711	0.213	0.663	4.45376e-141	4	NB
H3f3b.1	0	-1.35164	0.978	0.994	0	4	NB
Atf3.2	8.64396e-147	-1.35237	0.178	0.628	2.7907e-142	4	NB
Dusp1.4	6.46396e-227	-1.60628	0.225	0.77	2.08689e-222	4	NB
Zfp36.1	0	-1.64727	0.607	0.957	0	4	NB
Klf2.2	1.27053e-145	-1.68724	0.235	0.656	4.1019e-141	4	NB
Egr1.2	2.29895e-284	-1.71886	0.406	0.914	7.42217e-280	4	NB
Junb.1	0	-1.76236	0.699	0.969	0	4	NB
Btg2.1	0	-1.80036	0.801	0.975	0	4	NB
Fos.2	0	-2.55871	0.371	0.929	0	4	NB
Apoe.2	3.59471e-29	1.77293	0.643	0.472	1.16055e-24	5	qNSC2
Klf2.3	1.31475e-113	1.61026	0.894	0.605	4.24468e-109	5	qNSC2
Cd74	1.64037e-33	1.3545	0.215	0.07	5.29593e-29	5	qNSC2
Arhgap15	1.05132e-178	1.27348	0.359	0.048	3.39418e-174	5	qNSC2
AU020206.1	3.62306e-121	1.16184	0.861	0.481	1.1697e-116	5	qNSC2
Gm26740.1	9.63429e-131	1.12123	0.741	0.286	3.11043e-126	5	qNSC2
Emp3	6.14417e-153	1.08116	0.622	0.175	1.98365e-148	5	qNSC2
H2-D1.2	1.09651e-79	1.06579	0.92	0.733	3.54008e-75	5	qNSC2
Lyz2.1	6.11922e-78	1.03086	0.721	0.367	1.97559e-73	5	qNSC2
Adamts1.2	1.95497e-22	0.868009	0.285	0.134	6.31162e-18	5	qNSC2
Akt3.1	6.61848e-66	0.850211	0.622	0.287	2.13678e-61	5	qNSC2
Tcim	2.64447e-104	0.810734	0.251	0.039	8.53769e-100	5	qNSC2
Ipcef1	4.37635e-83	0.762745	0.52	0.18	1.41291e-78	5	qNSC2
Ifi30	2.4631e-56	0.731977	0.773	0.482	7.95211e-52	5	qNSC2
Cd52.1	6.05122e-52	0.727059	0.797	0.535	1.95364e-47	5	qNSC2
Tmem176a	2.05608e-46	0.718611	0.851	0.626	6.63806e-42	5	qNSC2
Lsp1	2.58342e-80	0.703582	0.5	0.174	8.34057e-76	5	qNSC2
Arsb	5.58391e-42	0.678863	0.944	0.795	1.80277e-37	5	qNSC2
Gpx1.1	2.62762e-42	0.640064	0.894	0.758	8.48329e-38	5	qNSC2
Tmem176b.1	6.81018e-43	0.596034	0.952	0.843	2.19867e-38	5	qNSC2
Ier2.2	3.40623e-30	0.583581	0.827	0.613	1.0997e-25	5	qNSC2
Lat2	6.21767e-46	0.574291	0.643	0.37	2.00738e-41	5	qNSC2
B2m	2.39797e-55	0.56737	0.996	0.968	7.74186e-51	5	qNSC2
Fth1.1	2.16736e-65	0.555352	0.998	0.982	6.99731e-61	5	qNSC2
Ctsh	2.03662e-55	0.555136	0.986	0.94	6.57523e-51	5	qNSC2
Rps11.1	1.87493e-57	0.554485	0.996	0.966	6.0532e-53	5	qNSC2
Ppp1r15a.1	8.82949e-26	0.553102	0.627	0.427	2.8506e-21	5	qNSC2
Nfkbia.2	1.98057e-30	0.548374	0.882	0.739	6.39428e-26	5	qNSC2
Capg	1.28632e-63	0.54834	0.373	0.12	4.1529e-59	5	qNSC2
Ctsc	6.76943e-36	0.539725	0.94	0.846	2.18551e-31	5	qNSC2
Ctss.1	2.31223e-86	0.532872	1	0.989	7.46505e-82	5	qNSC2
Tnfsf13b	1.90384e-61	0.521217	0.38	0.126	6.14656e-57	5	qNSC2
Rpl32	5.79258e-46	0.512014	0.984	0.95	1.87013e-41	5	qNSC2
Rpsa.1	1.70921e-38	0.496368	0.97	0.917	5.51819e-34	5	qNSC2
Tsc22d3.3	2.53353e-29	0.494271	0.875	0.686	8.17951e-25	5	qNSC2
Nfkbiz.2	4.10558e-21	0.493955	0.761	0.574	1.32549e-16	5	qNSC2
Tmcc3.1	1.05779e-48	0.493638	0.996	0.948	3.41507e-44	5	qNSC2
Rps5.1	8.1577e-40	0.490477	0.972	0.911	2.63371e-35	5	qNSC2
Acer3	7.40598e-28	0.490242	0.878	0.736	2.39102e-23	5	qNSC2
Myo5a	3.47748e-46	0.486522	0.313	0.107	1.1227e-41	5	qNSC2
H2-K1	4.46568e-21	0.479969	0.855	0.733	1.44175e-16	5	qNSC2
Rpl23.1	3.9633e-44	0.473407	0.99	0.965	1.27955e-39	5	qNSC2
Rpl39.1	5.28664e-35	0.473134	0.968	0.923	1.70679e-30	5	qNSC2
Rack1	2.73172e-34	0.472585	0.952	0.885	8.81935e-30	5	qNSC2
Gatm	6.47955e-30	0.465892	0.643	0.415	2.09192e-25	5	qNSC2
Neat1.1	1.22713e-30	0.458665	0.61	0.37	3.96179e-26	5	qNSC2
Rpl10a.1	5.88803e-33	0.450048	0.968	0.903	1.90095e-28	5	qNSC2
Cotl1.1	1.47567e-22	0.448497	0.896	0.815	4.76419e-18	5	qNSC2
Tuba1c.1	2.14033e-36	0.444956	0.41	0.185	6.91005e-32	5	qNSC2
Bcl6.1	2.09012e-21	0.443856	0.627	0.427	6.74795e-17	5	qNSC2
Rps12	3.44455e-42	0.442424	0.994	0.97	1.11207e-37	5	qNSC2
Rps26	1.02416e-22	0.436474	0.918	0.85	3.3065e-18	5	qNSC2
Fxyd5	1.22702e-135	0.431781	0.233	0.025	3.96144e-131	5	qNSC2
Sh3bgrl3.1	7.23173e-26	0.427313	0.926	0.833	2.33477e-21	5	qNSC2
Rplp0.1	8.27774e-32	0.426179	0.976	0.94	2.67247e-27	5	qNSC2
Cd48	3.89484e-28	0.426024	0.639	0.407	1.25745e-23	5	qNSC2
Rps4x.1	4.20452e-35	0.42573	0.99	0.962	1.35743e-30	5	qNSC2
E230029C05Rik.1	9.17777e-30	0.422129	0.98	0.877	2.96304e-25	5	qNSC2
Ifi27l2a	2.29956e-56	0.421856	0.199	0.042	7.42413e-52	5	qNSC2
Rps15a	1.89074e-31	0.419896	0.986	0.948	6.10426e-27	5	qNSC2
Rps19	3.15773e-31	0.419817	0.96	0.893	1.01947e-26	5	qNSC2
Rps16	5.00445e-35	0.417125	0.992	0.959	1.61569e-30	5	qNSC2
Smim3	1.49031e-34	0.412026	0.371	0.163	4.81145e-30	5	qNSC2
Rpl13.1	2.42143e-39	0.409851	0.996	0.977	7.81759e-35	5	qNSC2
Rps14	9.03513e-35	0.409453	0.99	0.962	2.91699e-30	5	qNSC2
Rps8.1	1.86885e-31	0.408074	0.994	0.972	6.03357e-27	5	qNSC2
Rps13	1.16234e-29	0.40679	0.984	0.949	3.75261e-25	5	qNSC2
Cd34	6.38893e-22	0.406058	0.653	0.464	2.06267e-17	5	qNSC2
Rpl9.1	5.70321e-34	0.405617	0.984	0.95	1.84128e-29	5	qNSC2
Camk1d.1	9.99739e-37	0.404321	0.984	0.962	3.22766e-32	5	qNSC2
Tspo	5.68746e-25	0.403919	0.484	0.284	1.8362e-20	5	qNSC2
Rpl17	2.09445e-34	0.403861	0.992	0.961	6.76192e-30	5	qNSC2
Rpl27a.1	2.97027e-39	0.403396	0.996	0.974	9.58952e-35	5	qNSC2
Ccl6	1.42785e-18	0.401685	0.612	0.425	4.60983e-14	5	qNSC2
Rps28.1	6.75896e-27	0.400709	0.96	0.892	2.18213e-22	5	qNSC2
Rps9.1	1.91615e-33	0.400367	0.996	0.975	6.18629e-29	5	qNSC2
Cd83.1	6.73895e-19	0.399698	0.504	0.327	2.17567e-14	5	qNSC2
Rps24.1	2.96712e-34	0.396155	0.992	0.974	9.57933e-30	5	qNSC2
Rpl23a	4.26654e-23	0.395942	0.936	0.868	1.37745e-18	5	qNSC2
Lrmda.1	2.0195e-24	0.394181	0.962	0.886	6.51994e-20	5	qNSC2
Rassf3	6.09377e-21	0.393047	0.47	0.286	1.96737e-16	5	qNSC2
Rps18	2.24711e-27	0.392846	0.976	0.91	7.2548e-23	5	qNSC2
H2-DMa	5.56837e-21	0.391777	0.779	0.627	1.79775e-16	5	qNSC2
Igsf6	1.15467e-26	0.387886	0.464	0.255	3.72785e-22	5	qNSC2
Rps2	1.52972e-23	0.387702	0.95	0.902	4.93872e-19	5	qNSC2
Tmsb10	4.97708e-21	0.386434	0.518	0.332	1.60685e-16	5	qNSC2
Eef1a1.1	8.62495e-45	0.386253	1	0.989	2.78456e-40	5	qNSC2
Rps7.1	2.62188e-23	0.385869	0.986	0.947	8.46474e-19	5	qNSC2
Slamf9	1.30011e-22	0.385384	0.373	0.201	4.19741e-18	5	qNSC2
Rps27a.1	2.0759e-32	0.384365	0.994	0.969	6.70203e-28	5	qNSC2
Arhgap24.1	1.47665e-15	0.382842	0.442	0.287	4.76738e-11	5	qNSC2
Diaph2.1	1.11073e-23	0.382289	0.962	0.931	3.58598e-19	5	qNSC2
Ptprc.1	2.71073e-24	0.38139	0.96	0.872	8.7516e-20	5	qNSC2
Rps25	1.88403e-28	0.380802	0.97	0.93	6.08259e-24	5	qNSC2
Rps3a1.1	1.60066e-27	0.379044	0.992	0.966	5.16772e-23	5	qNSC2
Myo1f	2.06659e-19	0.377855	0.898	0.821	6.67198e-15	5	qNSC2
Rpl37a.1	7.30278e-25	0.377267	0.982	0.949	2.3577e-20	5	qNSC2
Wipf1	1.43468e-17	0.37429	0.769	0.63	4.63187e-13	5	qNSC2
Rpl36a	2.77627e-19	0.374183	0.859	0.715	8.96319e-15	5	qNSC2
Rpl18a.1	1.01097e-29	0.372936	0.994	0.968	3.2639e-25	5	qNSC2
Rpl37.1	3.73659e-20	0.372774	0.976	0.945	1.20636e-15	5	qNSC2
Mir142hg.2	2.49504e-21	0.365789	0.998	0.953	8.05523e-17	5	qNSC2
Rpl12	5.43066e-25	0.365118	0.96	0.923	1.75329e-20	5	qNSC2
C5ar1.1	2.48429e-09	0.36217	0.516	0.388	8.02052e-05	5	qNSC2
Rpl35a.1	4.77979e-28	0.360086	0.99	0.967	1.54316e-23	5	qNSC2
Rps10.1	1.50941e-27	0.357272	0.994	0.968	4.87314e-23	5	qNSC2
Fau.1	1.41555e-31	0.357116	0.996	0.982	4.57011e-27	5	qNSC2
Exoc6	1.0246e-19	0.356133	0.586	0.394	3.30791e-15	5	qNSC2
Rbms1	1.75891e-21	0.355695	0.45	0.263	5.67864e-17	5	qNSC2
Xylt1	6.1492e-59	0.355631	0.223	0.05	1.98527e-54	5	qNSC2
Rpl3.1	1.39858e-22	0.355137	0.968	0.933	4.51531e-18	5	qNSC2
Rps3.1	9.22815e-26	0.353754	0.986	0.957	2.97931e-21	5	qNSC2
Rpl24	1.20632e-21	0.353655	0.964	0.909	3.89461e-17	5	qNSC2
Rpl10.1	2.48418e-27	0.352034	0.996	0.973	8.02018e-23	5	qNSC2
Bhlhe41	1.65292e-15	0.351054	0.641	0.485	5.33645e-11	5	qNSC2
Rps20	8.52137e-24	0.350557	0.99	0.95	2.75112e-19	5	qNSC2
Slc11a1	2.9967e-20	0.349707	0.709	0.522	9.67483e-16	5	qNSC2
Sh3kbp1.1	1.16798e-17	0.349339	0.89	0.779	3.77082e-13	5	qNSC2
Cd84	1.19548e-16	0.349092	0.916	0.821	3.85961e-12	5	qNSC2
Man2b1	1.881e-24	0.348639	0.968	0.929	6.07281e-20	5	qNSC2
Il1a.1	1.95961e-12	0.344218	0.502	0.357	6.32661e-08	5	qNSC2
Tnfaip3.1	7.79245e-10	0.342981	0.504	0.382	2.51579e-05	5	qNSC2
Atrnl1	7.06184e-45	0.342848	0.201	0.051	2.27992e-40	5	qNSC2
Rnase6	5.73271e-26	0.342125	0.285	0.124	1.85081e-21	5	qNSC2
Tpt1	1.52192e-31	0.342041	0.998	0.98	4.91353e-27	5	qNSC2
Rpl26	1.87025e-21	0.341183	0.984	0.958	6.03809e-17	5	qNSC2
Clic4	9.41653e-16	0.340529	0.201	0.093	3.04013e-11	5	qNSC2
Rps15	3.08854e-23	0.339193	0.966	0.923	9.97135e-19	5	qNSC2
Pfkfb3	4.12304e-14	0.338859	0.5	0.348	1.33112e-09	5	qNSC2
Gcnt2	1.09962e-20	0.334192	0.386	0.215	3.55012e-16	5	qNSC2
Psap	3.86049e-29	0.333167	0.998	0.987	1.24636e-24	5	qNSC2
Rpl30.1	8.83863e-24	0.33274	0.994	0.969	2.85355e-19	5	qNSC2
Pvt1.1	6.81635e-18	0.330784	0.622	0.442	2.20066e-13	5	qNSC2
Gm17268	2.72331e-14	0.329361	0.125	0.049	8.7922e-10	5	qNSC2
Rpl35	5.86282e-18	0.32787	0.865	0.741	1.89281e-13	5	qNSC2
Klf6.2	1.12336e-12	0.32712	0.878	0.772	3.62675e-08	5	qNSC2
Tnfrsf11a	6.94692e-12	0.326224	0.727	0.598	2.24281e-07	5	qNSC2
Rpl29.1	1.62276e-17	0.325589	0.952	0.9	5.23909e-13	5	qNSC2
Rpl19.1	2.92171e-25	0.324125	0.994	0.964	9.43275e-21	5	qNSC2
Rpl34.1	1.47283e-14	0.322451	0.984	0.951	4.75502e-10	5	qNSC2
Klk8	6.90052e-14	0.321249	0.532	0.377	2.22783e-09	5	qNSC2
Arhgdib.1	2.5857e-14	0.320742	0.863	0.78	8.34794e-10	5	qNSC2
Rps27.1	4.79853e-16	0.320443	0.946	0.914	1.54921e-11	5	qNSC2
Ly86	2.13751e-23	0.319968	1	0.984	6.90096e-19	5	qNSC2
Rhoa	2.39205e-22	0.319932	0.978	0.946	7.72274e-18	5	qNSC2
Rpl22.1	3.41546e-16	0.319478	0.902	0.861	1.10268e-11	5	qNSC2
Plekho2	9.73572e-22	0.319047	0.297	0.144	3.14318e-17	5	qNSC2
Cd81.1	1.71111e-28	0.317962	0.998	0.985	5.52433e-24	5	qNSC2
Hdac9.1	1.2901e-09	0.317156	0.747	0.65	4.16508e-05	5	qNSC2
Rpl21.1	8.95165e-24	0.316397	0.994	0.97	2.89004e-19	5	qNSC2
Bcl2a1a	4.77418e-22	0.315129	0.281	0.132	1.54134e-17	5	qNSC2
Kcnma1.1	3.75403e-11	0.315076	0.653	0.527	1.21199e-06	5	qNSC2
Rps23.1	5.00976e-20	0.314437	0.986	0.963	1.6174e-15	5	qNSC2
Rps6	5.53048e-17	0.31283	0.958	0.892	1.78552e-12	5	qNSC2
Gm26714	1.66694e-51	0.31167	0.181	0.038	5.38171e-47	5	qNSC2
Coro1a.1	1.89337e-16	0.311559	0.922	0.871	6.11274e-12	5	qNSC2
Ccdc88a	9.26756e-14	0.310714	0.54	0.388	2.99203e-09	5	qNSC2
Irf1	2.32389e-09	0.310543	0.361	0.257	7.50267e-05	5	qNSC2
Tpd52	1.88454e-16	0.310089	0.665	0.509	6.08423e-12	5	qNSC2
Pbxip1	1.58682e-14	0.307729	0.669	0.518	5.12305e-10	5	qNSC2
Rpl15	1.01603e-17	0.30741	0.978	0.929	3.28027e-13	5	qNSC2
Neurl3	1.73536e-07	0.306394	0.454	0.349	0.00560261	5	qNSC2
Fam129a	5.02246e-21	0.305136	0.347	0.18	1.6215e-16	5	qNSC2
Pabpc1	6.5426e-18	0.303968	0.898	0.798	2.11228e-13	5	qNSC2
Rpl13a	6.26138e-23	0.30395	0.988	0.958	2.02149e-18	5	qNSC2
Rpl18.1	2.80669e-15	0.302351	0.978	0.944	9.06141e-11	5	qNSC2
Plekhm3	3.1192e-12	0.301792	0.596	0.46	1.00703e-07	5	qNSC2
Pea15a	6.89838e-14	0.298889	0.57	0.415	2.22714e-09	5	qNSC2
Add3	1.06353e-14	0.297571	0.494	0.338	3.4336e-10	5	qNSC2
Rps29.1	1.06233e-24	0.297472	0.996	0.978	3.42972e-20	5	qNSC2
St8sia4	3.45648e-13	0.297432	0.261	0.147	1.11592e-08	5	qNSC2
Arl6ip5	1.47514e-11	0.29549	0.667	0.532	4.76249e-07	5	qNSC2
Nedd9	9.28873e-41	0.294362	0.127	0.025	2.99887e-36	5	qNSC2
Eef1b2	1.54097e-14	0.292903	0.892	0.818	4.97503e-10	5	qNSC2
Rpl14	4.89424e-16	0.292893	0.948	0.865	1.5801e-11	5	qNSC2
Rpl7a	6.35567e-18	0.291621	0.962	0.903	2.05193e-13	5	qNSC2
Cebpb	1.31101e-07	0.29053	0.787	0.722	0.0042326	5	qNSC2
Rpl6.1	2.25742e-16	0.289013	0.992	0.964	7.28809e-12	5	qNSC2
Rplp2	4.25635e-17	0.288809	0.968	0.943	1.37416e-12	5	qNSC2
Rps21.1	1.00743e-16	0.287026	0.996	0.954	3.25247e-12	5	qNSC2
Fam111a	1.09263e-15	0.286355	0.462	0.292	3.52755e-11	5	qNSC2
Rpl11.1	3.00242e-18	0.286236	0.99	0.963	9.69332e-14	5	qNSC2
Rbpms	1.04767e-11	0.28581	0.382	0.251	3.3824e-07	5	qNSC2
Plin2	1.62601e-15	0.284581	0.283	0.152	5.24957e-11	5	qNSC2
Coro2a	1.97017e-13	0.284124	0.347	0.209	6.3607e-09	5	qNSC2
Fmnl2.1	1.0691e-11	0.283438	0.562	0.426	3.45159e-07	5	qNSC2
Klf13.1	2.67211e-11	0.282448	0.763	0.626	8.6269e-07	5	qNSC2
Klhl6	1.1036e-11	0.281175	0.624	0.476	3.56298e-07	5	qNSC2
Zswim6.1	3.40792e-13	0.280996	0.948	0.898	1.10025e-08	5	qNSC2
Csf2ra	1.76167e-10	0.280328	0.462	0.331	5.68757e-06	5	qNSC2
Gmfg	6.75511e-13	0.278593	0.614	0.476	2.18089e-08	5	qNSC2
Ssbp2	1.00136e-09	0.277503	0.681	0.566	3.23288e-05	5	qNSC2
Junb.2	2.22397e-12	0.276901	0.99	0.943	7.18008e-08	5	qNSC2
Rpl28.1	9.85881e-16	0.276299	0.972	0.94	3.18292e-11	5	qNSC2
Plk3.2	5.91127e-12	0.276179	0.355	0.223	1.90846e-07	5	qNSC2
Pacs1.1	2.76702e-09	0.275336	0.629	0.522	8.93331e-05	5	qNSC2
Rpl36.1	2.49671e-12	0.273392	0.91	0.858	8.06064e-08	5	qNSC2
Rassf1.1	3.44135e-09	0.272487	0.52	0.404	0.000111104	5	qNSC2
Rpl7.1	1.18805e-15	0.269589	0.982	0.938	3.83563e-11	5	qNSC2
Rel.1	7.98419e-11	0.268764	0.88	0.776	2.5777e-06	5	qNSC2
Bcl2a1b.1	4.81121e-12	0.268728	0.833	0.686	1.5533e-07	5	qNSC2
Rpl41	2.54226e-18	0.267866	0.976	0.937	8.20768e-14	5	qNSC2
Nupr1	8.62646e-12	0.267087	0.275	0.16	2.78505e-07	5	qNSC2
Rplp1.1	1.04566e-18	0.265995	0.996	0.983	3.37593e-14	5	qNSC2
Parp8.1	7.43828e-11	0.265291	0.729	0.605	2.40145e-06	5	qNSC2
Tns1	3.49485e-14	0.264887	0.444	0.287	1.12831e-09	5	qNSC2
Tnfsf12	5.7852e-12	0.263423	0.375	0.239	1.86775e-07	5	qNSC2
Rpl27	7.70432e-13	0.262371	0.944	0.886	2.48734e-08	5	qNSC2
Gab2.1	1.39884e-12	0.260919	0.984	0.931	4.51615e-08	5	qNSC2
Diaph1	1.5869e-13	0.26059	0.317	0.187	5.12331e-09	5	qNSC2
Cast	1.25567e-12	0.259928	0.313	0.187	4.05394e-08	5	qNSC2
Hpgd	2.36444e-08	0.259086	0.946	0.901	0.000763359	5	qNSC2
Ifi204	1.04991e-71	0.258595	0.191	0.031	3.38964e-67	5	qNSC2
Rpl5	5.94264e-13	0.258403	0.97	0.931	1.91858e-08	5	qNSC2
Gm2a	3.21104e-10	0.256271	0.618	0.481	1.03668e-05	5	qNSC2
Adcy7	1.51721e-11	0.256195	0.522	0.379	4.89833e-07	5	qNSC2
Fam49b	6.22116e-19	0.256062	0.988	0.975	2.0085e-14	5	qNSC2
Ppfia4	2.72217e-13	0.255906	0.821	0.707	8.78851e-09	5	qNSC2
Cfh.1	3.53737e-14	0.255534	0.986	0.959	1.14204e-09	5	qNSC2
Ifrd1.1	7.75981e-07	0.255484	0.594	0.509	0.0250525	5	qNSC2
Bbc3	7.37392e-24	0.255214	0.231	0.094	2.38067e-19	5	qNSC2
Naalad2	5.01814e-15	0.254551	0.245	0.124	1.62011e-10	5	qNSC2
Gpr65	1.89146e-43	0.254537	0.155	0.033	6.10659e-39	5	qNSC2
Selenow.1	2.83635e-14	0.252335	0.41	0.258	9.15716e-10	5	qNSC2
Ccr1	2.01792e-07	0.251493	0.106	0.052	0.00651486	5	qNSC2
Gm20559	3.38952e-50	0.251343	0.118	0.018	1.09431e-45	5	qNSC2
2010013B24Rik.2	3.10325e-08	0.251342	0.548	0.431	0.00100188	5	qNSC2
Sparc.1	6.58667e-21	-0.251791	0.996	0.988	2.1265e-16	5	qNSC2
Edem1	1.18902e-07	-0.252563	0.564	0.659	0.00383877	5	qNSC2
Hfe	2.60545e-08	-0.253126	0.345	0.466	0.000841169	5	qNSC2
Man1c1	4.92946e-07	-0.253408	0.57	0.653	0.0159148	5	qNSC2
Spcs2	1.24105e-11	-0.253948	0.833	0.864	4.00674e-07	5	qNSC2
Rilpl1	1.82596e-08	-0.255206	0.454	0.557	0.000589511	5	qNSC2
Eva1a	5.14416e-09	-0.255682	0.145	0.255	0.000166079	5	qNSC2
Fcrl1	1.71332e-08	-0.25647	0.183	0.296	0.000553145	5	qNSC2
Cdh23	7.63978e-06	-0.256761	0.542	0.604	0.24665	5	qNSC2
Ninj1	1.2935e-08	-0.25889	0.267	0.388	0.000417608	5	qNSC2
Eef2k	1.61833e-07	-0.25916	0.59	0.673	0.00522476	5	qNSC2
Adgrg1	1.44895e-09	-0.259174	0.727	0.788	4.67794e-05	5	qNSC2
Abcc3	4.31184e-07	-0.259446	0.416	0.521	0.0139208	5	qNSC2
Cib1	1.77173e-09	-0.260847	0.231	0.358	5.72004e-05	5	qNSC2
Slc39a12	1.26227e-09	-0.260928	0.064	0.164	4.07523e-05	5	qNSC2
Slc7a8	5.3177e-09	-0.261108	0.777	0.829	0.000171682	5	qNSC2
Siglech	1.53614e-18	-0.261253	0.992	0.984	4.95943e-14	5	qNSC2
Selenos	3.47626e-09	-0.261716	0.683	0.769	0.000112231	5	qNSC2
Ppp1r9a.1	9.8824e-08	-0.263624	0.791	0.83	0.00319053	5	qNSC2
Plxna4.1	2.7046e-07	-0.264188	0.679	0.762	0.00873181	5	qNSC2
Hlf	3.26167e-12	-0.266126	0.034	0.143	1.05303e-07	5	qNSC2
Tmem144	1.55465e-09	-0.266225	0.215	0.34	5.01919e-05	5	qNSC2
Sec62	8.85564e-11	-0.272894	0.769	0.825	2.85904e-06	5	qNSC2
Gm10790	6.91743e-12	-0.273413	0.853	0.904	2.23329e-07	5	qNSC2
4933406I18Rik.1	2.48468e-08	-0.279056	0.94	0.95	0.000802179	5	qNSC2
Hsp90b1	2.14972e-14	-0.279927	0.946	0.968	6.94037e-10	5	qNSC2
Tmem119.1	1.13207e-19	-0.280378	0.988	0.977	3.6549e-15	5	qNSC2
Dlc1.2	2.29423e-06	-0.281198	0.293	0.401	0.0740693	5	qNSC2
Gtf2i	1.07911e-08	-0.283302	0.48	0.57	0.00034839	5	qNSC2
Slc40a1	1.412e-09	-0.283311	0.39	0.513	4.55865e-05	5	qNSC2
Vapa	9.97409e-11	-0.289014	0.805	0.852	3.22014e-06	5	qNSC2
Nhs	5.44771e-07	-0.289239	0.042	0.114	0.0175879	5	qNSC2
Sall1	3.05995e-13	-0.29574	0.827	0.871	9.87905e-09	5	qNSC2
Phgdh	1.29062e-09	-0.297237	0.311	0.44	4.16677e-05	5	qNSC2
Ppm1l.1	9.37409e-08	-0.297393	0.341	0.461	0.00302643	5	qNSC2
Tmem44	1.88844e-16	-0.301545	0.048	0.197	6.09681e-12	5	qNSC2
Ctsd.1	9.09758e-32	-0.301898	0.996	0.995	2.93715e-27	5	qNSC2
Gm34921.3	2.05902e-07	-0.302703	0.297	0.403	0.00664754	5	qNSC2
Gm40841	2.81136e-10	-0.303013	0.181	0.308	9.07648e-06	5	qNSC2
Snn	9.4091e-12	-0.305841	0.289	0.428	3.03773e-07	5	qNSC2
Mdh1.1	0.00314357	-0.305928	0.5	0.545	1	5	qNSC2
Npl	9.52123e-10	-0.306731	0.359	0.473	3.07393e-05	5	qNSC2
Whrn	2.04141e-08	-0.312161	0.414	0.513	0.000659069	5	qNSC2
Hist1h2ac.2	0.000206482	-0.312401	0.191	0.26	1	5	qNSC2
Cx3cr1	3.21289e-44	-0.31253	1	0.989	1.03728e-39	5	qNSC2
Entpd1	2.42608e-18	-0.31444	0.942	0.964	7.83261e-14	5	qNSC2
Nav2.2	1.46289e-11	-0.317885	0.962	0.974	4.72295e-07	5	qNSC2
Gm48089.4	4.94334e-07	-0.319194	0.239	0.334	0.0159596	5	qNSC2
Calr	9.25603e-18	-0.319261	0.904	0.937	2.98831e-13	5	qNSC2
Csnk1e	6.64385e-16	-0.322088	0.815	0.887	2.14497e-11	5	qNSC2
Rgs1.4	9.92446e-06	-0.32311	0.655	0.711	0.320411	5	qNSC2
Gm6277	1.86477e-09	-0.327255	0.273	0.391	6.0204e-05	5	qNSC2
Stab1	7.07615e-12	-0.329758	0.61	0.706	2.28453e-07	5	qNSC2
Prkce.1	9.41575e-08	-0.333801	0.572	0.655	0.00303987	5	qNSC2
Calm2	3.84315e-20	-0.335428	0.956	0.972	1.24076e-15	5	qNSC2
P4ha1.1	5.24862e-13	-0.336815	0.737	0.802	1.69452e-08	5	qNSC2
Ccdc162	2.72685e-15	-0.337154	0.1	0.252	8.80363e-11	5	qNSC2
Tmx4.3	4.44542e-06	-0.344021	0.729	0.772	0.14352	5	qNSC2
Prpsap2	6.25276e-13	-0.344833	0.45	0.579	2.0187e-08	5	qNSC2
Usp2	3.23047e-15	-0.345137	0.721	0.82	1.04296e-10	5	qNSC2
Adgre1	1.37612e-13	-0.348295	0.58	0.717	4.44279e-09	5	qNSC2
Pde4d.1	8.00026e-09	-0.362266	0.442	0.558	0.000258288	5	qNSC2
Prkca.1	7.33682e-13	-0.363596	0.661	0.775	2.36869e-08	5	qNSC2
Prkn.2	4.61138e-10	-0.365447	0.711	0.77	1.48878e-05	5	qNSC2
Mlph	1.2403e-12	-0.371401	0.382	0.527	4.00429e-08	5	qNSC2
Qk.1	8.07314e-37	-0.38095	0.998	0.992	2.60641e-32	5	qNSC2
Hist1h2be.1	2.52067e-11	-0.381491	0.275	0.407	8.13799e-07	5	qNSC2
Hpgds	7.92708e-31	-0.384967	0.962	0.972	2.55926e-26	5	qNSC2
Pmepa1	1.5147e-20	-0.38625	0.958	0.967	4.89021e-16	5	qNSC2
Gal3st4	4.61417e-17	-0.386667	0.57	0.707	1.48968e-12	5	qNSC2
Gpr34	6.68749e-32	-0.391606	0.99	0.983	2.15906e-27	5	qNSC2
Ptpro.4	1.26402e-09	-0.396479	0.767	0.81	4.0809e-05	5	qNSC2
Snx24.1	6.4101e-16	-0.403171	0.566	0.707	2.0695e-11	5	qNSC2
Ltc4s.1	1.31838e-18	-0.407324	0.89	0.919	4.25639e-14	5	qNSC2
Fchsd2.3	6.47008e-20	-0.418627	0.871	0.917	2.08887e-15	5	qNSC2
Abca1	3.10214e-21	-0.421467	0.653	0.831	1.00153e-16	5	qNSC2
Rgs7bp	2.90303e-15	-0.426785	0.112	0.264	9.37243e-11	5	qNSC2
Upk1b	8.75222e-15	-0.429868	0.159	0.323	2.82565e-10	5	qNSC2
P2ry13	9.92915e-26	-0.435633	0.841	0.903	3.20563e-21	5	qNSC2
Gas6	3.24483e-18	-0.437988	0.315	0.495	1.04759e-13	5	qNSC2
Phyhd1	3.16609e-26	-0.439467	0.751	0.857	1.02217e-21	5	qNSC2
Serpine2	3.62753e-25	-0.440345	0.781	0.874	1.17115e-20	5	qNSC2
Klf4.5	0.000104937	-0.444563	0.454	0.516	1	5	qNSC2
Peak1.1	1.04655e-15	-0.446698	0.392	0.541	3.3788e-11	5	qNSC2
Mir99ahg.2	9.35395e-26	-0.451205	0.938	0.959	3.01992e-21	5	qNSC2
Myo18b	1.20637e-21	-0.452012	0.124	0.326	3.89477e-17	5	qNSC2
P2ry12	2.25449e-68	-0.484229	0.996	0.988	7.27863e-64	5	qNSC2
Ifitm10	9.08494e-30	-0.500839	0.777	0.898	2.93307e-25	5	qNSC2
Mgll	1.21397e-25	-0.506212	0.438	0.64	3.91929e-21	5	qNSC2
Slc2a5	7.47442e-28	-0.510976	0.711	0.828	2.41312e-23	5	qNSC2
Ecscr	6.33732e-31	-0.523626	0.713	0.842	2.046e-26	5	qNSC2
Hist1h2bc.2	1.78527e-11	-0.525145	0.388	0.519	5.76374e-07	5	qNSC2
Ddit4.1	1.35037e-21	-0.534897	0.207	0.414	4.35968e-17	5	qNSC2
Sdk1.2	3.12621e-16	-0.539456	0.293	0.468	1.0093e-11	5	qNSC2
Maf	1.23029e-40	-0.543253	0.908	0.954	3.97201e-36	5	qNSC2
Khdrbs3	2.25208e-23	-0.546037	0.323	0.527	7.27082e-19	5	qNSC2
Scoc	3.36537e-46	-0.56064	0.878	0.948	1.08651e-41	5	qNSC2
Crybb1.1	2.76583e-27	-0.571282	0.733	0.85	8.92949e-23	5	qNSC2
Slc1a3.1	5.92625e-26	-0.576705	0.631	0.795	1.91329e-21	5	qNSC2
Sox4	3.33372e-18	-0.631578	0.524	0.686	1.07629e-13	5	qNSC2
Cd164	3.60493e-54	-0.690642	0.713	0.886	1.16385e-49	5	qNSC2
Bank1.2	9.55382e-39	-0.794495	0.375	0.639	3.08445e-34	5	qNSC2
Fcrls.1	1.87399e-160	-1.28821	0.906	0.981	6.05017e-156	5	qNSC2
Ttr.3	2.0927e-05	-1.45659	0.651	0.531	0.675628	5	qNSC2
Ifitm3	0	2.60337	0.692	0.031	0	6	aNSC
Isg15	0	2.27318	0.669	0.045	0	6	aNSC
Bst2.1	3.91286e-147	2.1583	0.948	0.469	1.26327e-142	6	aNSC
Ifit3	0	2.12898	0.679	0.015	0	6	aNSC
Ccl12.3	1.34003e-52	1.93422	0.705	0.366	4.32628e-48	6	aNSC
Ifit2	0	1.91472	0.561	0.011	0	6	aNSC
Trim30a	7.56374e-155	1.9026	0.951	0.515	2.44195e-150	6	aNSC
Rtp4	0	1.88144	0.813	0.054	0	6	aNSC
Rnf213	9.86449e-187	1.84463	0.846	0.233	3.18475e-182	6	aNSC
Ifi204.1	0	1.84032	0.587	0.023	0	6	aNSC
Stat1	8.54875e-208	1.7714	0.869	0.221	2.75996e-203	6	aNSC
Slfn5	0	1.71867	0.63	0.013	0	6	aNSC
Sp100	9.2631e-271	1.68657	0.767	0.117	2.99059e-266	6	aNSC
Parp14	1.40984e-148	1.57568	0.82	0.259	4.55168e-144	6	aNSC
Lgals3bp	5.28662e-158	1.55249	0.856	0.281	1.70679e-153	6	aNSC
Slfn2	9.1996e-244	1.53458	0.82	0.147	2.97009e-239	6	aNSC
Oasl2	0	1.46027	0.548	0.008	0	6	aNSC
Ifi27l2a.1	1.0003e-232	1.45649	0.443	0.038	3.22946e-228	6	aNSC
Eif2ak2	1.49842e-131	1.43089	0.813	0.273	4.83765e-127	6	aNSC
Herc6	1.17114e-96	1.3703	0.741	0.277	3.78104e-92	6	aNSC
Xaf1	5.47259e-242	1.36277	0.705	0.107	1.76683e-237	6	aNSC
Gm4951	2.38253e-248	1.28902	0.511	0.049	7.69199e-244	6	aNSC
Trim30d	4.38995e-100	1.28304	0.816	0.353	1.4173e-95	6	aNSC
Irf7	0	1.28115	0.567	0.013	0	6	aNSC
Epsti1.1	5.28268e-80	1.27815	0.885	0.537	1.70551e-75	6	aNSC
Phf11d	1.04172e-206	1.24833	0.613	0.089	3.3632e-202	6	aNSC
Usp18	0	1.24409	0.577	0.016	0	6	aNSC
Stat2	8.7102e-150	1.20417	0.593	0.117	2.81209e-145	6	aNSC
Ly6e	3.89848e-106	1.17375	0.997	0.937	1.25863e-101	6	aNSC
Slfn8	2.42019e-93	1.16657	0.78	0.325	7.8136e-89	6	aNSC
H2-T23	5.34876e-69	1.14531	0.889	0.565	1.72685e-64	6	aNSC
Ly6a	1.24923e-307	1.07591	0.456	0.029	4.03315e-303	6	aNSC
Ifi209	0	1.07192	0.423	0.023	0	6	aNSC
Phf11b	3.62734e-212	1.06557	0.528	0.062	1.17109e-207	6	aNSC
Fcgr1	1.21638e-70	1.04356	0.987	0.861	3.92707e-66	6	aNSC
Ifit1	0	0.968637	0.295	0.005	0	6	aNSC
Ifi35	3.07767e-77	0.966916	0.702	0.284	9.93626e-73	6	aNSC
Ddx60	4.28885e-99	0.934182	0.544	0.133	1.38466e-94	6	aNSC
Tor3a	2.63241e-57	0.933452	0.57	0.22	8.49872e-53	6	aNSC
Ifit3b	0	0.916214	0.285	0.002	0	6	aNSC
Ddx58	1.96596e-88	0.911369	0.587	0.168	6.34711e-84	6	aNSC
Ifi207	0	0.8903	0.246	0.005	0	6	aNSC
Irgm1	7.76071e-71	0.883765	0.521	0.158	2.50555e-66	6	aNSC
Trim12a	8.53358e-48	0.878128	0.748	0.434	2.75507e-43	6	aNSC
Parp9	5.74214e-57	0.869772	0.636	0.28	1.85385e-52	6	aNSC
Sp110	2.68737e-52	0.854225	0.669	0.315	8.67618e-48	6	aNSC
Trim30c	1.14831e-106	0.820463	0.413	0.071	3.70733e-102	6	aNSC
Oas1a	0	0.819026	0.361	0.011	0	6	aNSC
Ifih1	9.03444e-67	0.811843	0.479	0.136	2.91677e-62	6	aNSC
Znfx1	6.97026e-40	0.808012	0.633	0.327	2.25035e-35	6	aNSC
Zbp1	0	0.802658	0.377	0.003	0	6	aNSC
Sdc3	4.72429e-150	0.786515	0.439	0.059	1.52524e-145	6	aNSC
Samhd1	6.77146e-40	0.774731	0.656	0.345	2.18617e-35	6	aNSC
Parp12	1.05609e-58	0.771083	0.557	0.206	3.4096e-54	6	aNSC
Nlrc5	2.32094e-199	0.770406	0.357	0.028	7.49317e-195	6	aNSC
Psme1	5.19222e-36	0.74959	0.83	0.57	1.67631e-31	6	aNSC
Lgals9	2.59002e-43	0.743617	0.905	0.655	8.36187e-39	6	aNSC
Cd47	1.68783e-37	0.74016	0.892	0.742	5.44915e-33	6	aNSC
H2-D1.3	1.04896e-24	0.738958	0.879	0.737	3.38658e-20	6	aNSC
H2-K1.1	1.80653e-23	0.738134	0.908	0.733	5.83239e-19	6	aNSC
Trim14	3.29872e-41	0.728096	0.6	0.278	1.06499e-36	6	aNSC
Igtp	5.88682e-57	0.726303	0.495	0.165	1.90056e-52	6	aNSC
Fgl2	2.3708e-172	0.724065	0.292	0.021	7.65414e-168	6	aNSC
Adar	1.36896e-75	0.722374	0.534	0.156	4.41968e-71	6	aNSC
Dhx58	1.7522e-143	0.700849	0.361	0.041	5.65698e-139	6	aNSC
Rsad2	0	0.700622	0.2	0.002	0	6	aNSC
B2m.1	5.44135e-49	0.678974	0.997	0.968	1.75674e-44	6	aNSC
H2-T24	5.6789e-53	0.676616	0.446	0.141	1.83343e-48	6	aNSC
Trim34a	7.80052e-69	0.665438	0.446	0.118	2.5184e-64	6	aNSC
Zc3hav1	7.50201e-33	0.663017	0.666	0.382	2.42203e-28	6	aNSC
Cd74.1	0.0045792	0.65796	0.118	0.075	1	6	aNSC
9930111J21Rik2.1	1.40543e-27	0.657612	0.843	0.685	4.53744e-23	6	aNSC
Ifi206	1.30507e-285	0.652471	0.216	0.004	4.21341e-281	6	aNSC
Nampt	4.65713e-42	0.647548	0.449	0.167	1.50356e-37	6	aNSC
Etnk1	8.55113e-22	0.646335	0.738	0.522	2.76073e-17	6	aNSC
A330040F15Rik	4.65892e-46	0.637371	0.21	0.041	1.50413e-41	6	aNSC
A930037H05Rik	1.85152e-106	0.62936	0.328	0.045	5.97763e-102	6	aNSC
Tent5a.1	3.26606e-23	0.624524	0.836	0.625	1.05445e-18	6	aNSC
Trim12c	4.44713e-35	0.62367	0.544	0.248	1.43576e-30	6	aNSC
Isg20	3.46158e-192	0.622292	0.282	0.017	1.11757e-187	6	aNSC
Tspo.1	7.84803e-21	0.618561	0.515	0.287	2.53374e-16	6	aNSC
Psme2	9.99572e-28	0.616705	0.698	0.443	3.22712e-23	6	aNSC
Zup1	1.38529e-24	0.614299	0.777	0.562	4.4724e-20	6	aNSC
Usp25	2.13721e-21	0.614217	0.672	0.48	6.9e-17	6	aNSC
Shisa5	1.1969e-32	0.607161	0.702	0.423	3.86418e-28	6	aNSC
Ogfr	8.41993e-48	0.605097	0.544	0.208	2.71838e-43	6	aNSC
Trim25	2.58135e-60	0.597241	0.416	0.112	8.33389e-56	6	aNSC
Tap1	1.32176e-44	0.591264	0.449	0.157	4.26731e-40	6	aNSC
Trafd1	6.13059e-21	0.58146	0.675	0.452	1.97926e-16	6	aNSC
Ms4a6b	5.06108e-28	0.573884	0.77	0.523	1.63397e-23	6	aNSC
Cd52.2	2.10027e-13	0.564308	0.698	0.543	6.78074e-09	6	aNSC
Ccl2	2.75042e-19	0.55975	0.177	0.056	8.87975e-15	6	aNSC
Trim30b	2.67205e-87	0.545742	0.295	0.044	8.62673e-83	6	aNSC
Iigp1	7.4464e-186	0.539505	0.115	0.001	2.40407e-181	6	aNSC
Tiam1	1.18731e-24	0.539306	0.443	0.21	3.83322e-20	6	aNSC
4930599N23Rik	1.86513e-16	0.535771	0.462	0.268	6.02157e-12	6	aNSC
Sass6	1.95757e-27	0.531622	0.361	0.144	6.32e-23	6	aNSC
Dop1b	4.5481e-19	0.527421	0.452	0.244	1.46835e-14	6	aNSC
Capza2	1.949e-40	0.522811	0.99	0.962	6.29233e-36	6	aNSC
Irf9	1.02545e-33	0.519338	0.479	0.202	3.31068e-29	6	aNSC
Pik3ap1.1	1.4077e-16	0.510966	0.869	0.728	4.54476e-12	6	aNSC
Ccdc86.1	4.57144e-21	0.507182	0.518	0.285	1.47589e-16	6	aNSC
Ms4a6c	5.93698e-16	0.498777	0.528	0.318	1.91675e-11	6	aNSC
Pml	3.33672e-44	0.496044	0.302	0.078	1.07726e-39	6	aNSC
Lrch3	2.01658e-16	0.486114	0.682	0.511	6.51054e-12	6	aNSC
Apobec1	1.61745e-12	0.485345	0.666	0.489	5.22192e-08	6	aNSC
Psmb9	9.41271e-18	0.482408	0.538	0.334	3.03889e-13	6	aNSC
Grn.1	2.18061e-28	0.482402	0.99	0.965	7.04011e-24	6	aNSC
Gbp7	3.07889e-14	0.476858	0.489	0.299	9.94019e-10	6	aNSC
Oasl1	0	0.468145	0.164	0	0	6	aNSC
Apobec3	7.47789e-15	0.467222	0.731	0.548	2.41424e-10	6	aNSC
Dtx3l	2.36328e-28	0.465473	0.416	0.174	7.62984e-24	6	aNSC
Irgm2	4.07568e-20	0.456882	0.452	0.24	1.31583e-15	6	aNSC
Sppl2a	1.25893e-19	0.456712	0.911	0.781	4.06445e-15	6	aNSC
Morc3	2.47002e-20	0.455564	0.849	0.676	7.97445e-16	6	aNSC
Klf2.4	8.30585e-07	0.450633	0.734	0.615	0.0268154	6	aNSC
Ascc3.1	1.75045e-10	0.450516	0.774	0.65	5.65134e-06	6	aNSC
Ifi213	4.88601e-172	0.440086	0.151	0.004	1.57745e-167	6	aNSC
Tor1aip1	2.20707e-18	0.435841	0.895	0.797	7.12554e-14	6	aNSC
Clec2d	1.03324e-41	0.434377	0.275	0.069	3.3358e-37	6	aNSC
Gm12185	6.88608e-16	0.43352	0.613	0.41	2.22317e-11	6	aNSC
Pttg1	6.16071e-16	0.428307	0.472	0.272	1.98899e-11	6	aNSC
Hmox2	2.04334e-17	0.417156	0.803	0.641	6.59693e-13	6	aNSC
Rnase6.1	2.17839e-22	0.413986	0.318	0.126	7.03294e-18	6	aNSC
Stard3	4.40631e-12	0.398664	0.764	0.609	1.42258e-07	6	aNSC
Ube2l6	1.07993e-41	0.392739	0.207	0.042	3.48655e-37	6	aNSC
Samd9l	3.18818e-84	0.39145	0.161	0.013	1.0293e-79	6	aNSC
Psmb8	1.34653e-09	0.388671	0.725	0.614	4.34726e-05	6	aNSC
Nmi	1.5731e-13	0.388264	0.42	0.249	5.07875e-09	6	aNSC
Slfn9	1.00183e-84	0.386116	0.216	0.024	3.2344e-80	6	aNSC
1600014C10Rik	1.48797e-23	0.379747	0.384	0.167	4.80392e-19	6	aNSC
Tdrd7	5.74226e-18	0.378099	0.439	0.23	1.85389e-13	6	aNSC
Atp6v0a2	5.68198e-11	0.376495	0.695	0.57	1.83443e-06	6	aNSC
Ddx24	2.11833e-14	0.375413	0.741	0.538	6.83904e-10	6	aNSC
Ms4a4c	2.07524e-89	0.375073	0.148	0.01	6.69992e-85	6	aNSC
Chmp4b	1.01044e-12	0.373891	0.679	0.515	3.2622e-08	6	aNSC
Tlr3	1.54959e-11	0.373818	0.564	0.382	5.00284e-07	6	aNSC
Irf1.1	9.29978e-12	0.373119	0.426	0.257	3.00243e-07	6	aNSC
Hck	3.23481e-15	0.367633	0.925	0.822	1.04436e-10	6	aNSC
AU020206.2	2.19784e-08	0.364405	0.63	0.495	0.000709574	6	aNSC
Mllt3	1.21485e-10	0.361711	0.256	0.131	3.92214e-06	6	aNSC
Csf1	6.66308e-15	0.353144	0.223	0.092	2.15118e-10	6	aNSC
Tmem219	9.80458e-12	0.351983	0.652	0.483	3.16541e-07	6	aNSC
Tent4a	1.33873e-39	0.351208	0.262	0.066	4.32211e-35	6	aNSC
Dnaja1	4.3149e-07	0.348816	0.833	0.718	0.0139307	6	aNSC
Ogfrl1	2.10447e-09	0.346308	0.869	0.771	6.79429e-05	6	aNSC
Mar5	1.94305e-09	0.34325	0.534	0.372	6.27313e-05	6	aNSC
Gm46224	5.9798e-10	0.337688	0.387	0.233	1.93058e-05	6	aNSC
Tnfsf10	6.84709e-29	0.334226	0.184	0.045	2.21058e-24	6	aNSC
Oas2	9.87866e-294	0.333358	0.151	0.001	3.18932e-289	6	aNSC
Cebpb.1	4.81831e-07	0.332799	0.81	0.722	0.0155559	6	aNSC
Slc12a9	8.02205e-10	0.322443	0.646	0.489	2.58992e-05	6	aNSC
Xrn1	3.83999e-07	0.31532	0.6	0.489	0.0123974	6	aNSC
P4ha1.2	4.13495e-08	0.313997	0.869	0.797	0.00133497	6	aNSC
Cited2.1	0.00668614	0.313774	0.515	0.441	1	6	aNSC
Ankle2	6.51646e-11	0.313104	0.577	0.389	2.10384e-06	6	aNSC
Ctsc.1	2.57062e-09	0.311288	0.915	0.848	8.29924e-05	6	aNSC
Nfkbia.3	3.41654e-06	0.309774	0.839	0.743	0.110303	6	aNSC
Tmem184b	1.93867e-08	0.306001	0.498	0.346	0.000625901	6	aNSC
Rnpep	6.8978e-08	0.303324	0.639	0.528	0.00222695	6	aNSC
Sap30	2.35784e-13	0.301456	0.282	0.138	7.6123e-09	6	aNSC
Hspe1	2.00285e-06	0.298478	0.662	0.563	0.064662	6	aNSC
Gm5431	6.20661e-28	0.297747	0.18	0.044	2.0038e-23	6	aNSC
Sema4d	3.91487e-08	0.295207	0.793	0.665	0.00126391	6	aNSC
Nectin4	8.57431e-11	0.294617	0.364	0.209	2.76821e-06	6	aNSC
Cmpk2	8.36479e-184	0.293914	0.125	0.002	2.70057e-179	6	aNSC
Ctss.2	5.68778e-20	0.291327	1	0.989	1.8363e-15	6	aNSC
Tor1aip2	5.84955e-07	0.290321	0.63	0.5	0.0188853	6	aNSC
Calm1	3.39977e-08	0.290232	0.885	0.827	0.00109762	6	aNSC
Rnf114	3.95339e-09	0.288783	0.479	0.319	0.000127635	6	aNSC
Fmnl2.2	0.00475457	0.288555	0.511	0.43	1	6	aNSC
Psmb10	1.79431e-07	0.287655	0.59	0.439	0.00579294	6	aNSC
Gbp2	5.62641e-46	0.286967	0.154	0.022	1.81649e-41	6	aNSC
Tnf	3.33946e-06	0.284427	0.157	0.083	0.107815	6	aNSC
Gbp9	6.46474e-22	0.282295	0.19	0.057	2.08714e-17	6	aNSC
H2-M3	1.36739e-08	0.281658	0.38	0.24	0.000441461	6	aNSC
Axl	1.137e-37	0.280778	0.105	0.013	3.6708e-33	6	aNSC
Mpeg1	3.32418e-08	0.280004	0.905	0.862	0.00107321	6	aNSC
Rilpl1.1	1.89708e-05	0.277831	0.666	0.549	0.612472	6	aNSC
Dennd1b	4.82189e-06	0.277466	0.6	0.481	0.155675	6	aNSC
Ankfy1	6.1894e-08	0.276692	0.613	0.472	0.00199825	6	aNSC
B430306N03Rik	7.79868e-37	0.275879	0.148	0.025	2.5178e-32	6	aNSC
Selenow.2	6.35909e-07	0.2744	0.384	0.262	0.0205303	6	aNSC
BC147527	1.91143e-80	0.274244	0.161	0.014	6.17104e-76	6	aNSC
Cmtr1	9.89156e-16	0.274132	0.331	0.157	3.19349e-11	6	aNSC
Gm17268.1	2.63955e-05	0.273524	0.105	0.051	0.852178	6	aNSC
Etv6.1	1.50004e-07	0.273271	0.892	0.817	0.00484288	6	aNSC
Tpst1	7.12835e-19	0.272708	0.177	0.056	2.30139e-14	6	aNSC
Tnfsf13b.1	5.5842e-08	0.27224	0.243	0.135	0.00180286	6	aNSC
Phf11a	2.26955e-148	0.270303	0.108	0.002	7.32725e-144	6	aNSC
Keap1	5.22436e-11	0.26921	0.416	0.247	1.68669e-06	6	aNSC
Parp10	6.69677e-15	0.268367	0.22	0.088	2.16205e-10	6	aNSC
Hsp90ab1.1	0.0004467	0.267722	0.977	0.96	1	6	aNSC
Arhgap15.1	0.00193735	0.266957	0.105	0.061	1	6	aNSC
Nsmaf	4.34732e-08	0.263674	0.459	0.315	0.00140353	6	aNSC
Stx16	0.000226801	0.263294	0.656	0.57	1	6	aNSC
Il15ra	1.64673e-09	0.263235	0.331	0.19	5.31647e-05	6	aNSC
Ccnd1	7.6971e-05	0.262963	0.626	0.507	1	6	aNSC
Tap2	3.03371e-08	0.262959	0.541	0.377	0.000979434	6	aNSC
Itpr1	8.3113e-06	0.262396	0.223	0.135	0.26833	6	aNSC
Gm4070	8.07759e-23	0.260181	0.157	0.041	2.60785e-18	6	aNSC
Sp140	2.35407e-08	0.259684	0.37	0.228	0.000760013	6	aNSC
Fcgr4	5.38517e-23	0.25926	0.148	0.036	1.7386e-18	6	aNSC
Adamts6	1.29559e-07	0.258468	0.259	0.151	0.00418281	6	aNSC
Pnpt1	4.20404e-10	0.256951	0.259	0.134	1.35727e-05	6	aNSC
Plekhf2	3.84113e-08	0.256848	0.492	0.339	0.00124011	6	aNSC
Mthfr	2.11016e-18	0.255347	0.22	0.08	6.81266e-14	6	aNSC
Il10ra	1.33927e-06	0.2552	0.944	0.904	0.0432383	6	aNSC
Enpp4	3.42814e-13	0.253929	0.18	0.071	1.10677e-08	6	aNSC
Tmem106a	3.44022e-13	0.252288	0.207	0.086	1.11067e-08	6	aNSC
Dek	0.000600892	0.250834	0.613	0.54	1	6	aNSC
Ckb.1	2.02784e-05	-0.250487	0.938	0.947	0.654688	6	aNSC
Calm2.1	6.42311e-08	-0.253731	0.948	0.972	0.0020737	6	aNSC
Peak1.2	0.000252619	-0.254341	0.449	0.537	1	6	aNSC
Ncoa2.1	0.0001342	-0.258957	0.528	0.592	1	6	aNSC
Gm46367	7.56833e-05	-0.259864	0.466	0.549	1	6	aNSC
Ddx3x.2	0.00363321	-0.262503	0.744	0.8	1	6	aNSC
Tbc1d4	0.00157111	-0.265358	0.223	0.29	1	6	aNSC
Pmp22	1.11147e-06	-0.269761	0.692	0.774	0.0358839	6	aNSC
Sdk1.3	0.00636835	-0.271824	0.397	0.462	1	6	aNSC
Scoc.1	4.61454e-09	-0.275558	0.921	0.946	0.00014898	6	aNSC
Numb.2	2.96389e-09	-0.27976	0.967	0.971	9.5689e-05	6	aNSC
Nav2.3	5.76706e-07	-0.282018	0.954	0.974	0.018619	6	aNSC
Snx29.1	8.35727e-07	-0.282707	0.862	0.886	0.0269814	6	aNSC
Gm10790.1	8.01127e-08	-0.285892	0.869	0.902	0.00258644	6	aNSC
Slc24a3.1	8.54527e-05	-0.28677	0.656	0.735	1	6	aNSC
Fchsd2.4	1.5515e-06	-0.294967	0.882	0.916	0.0500901	6	aNSC
Atxn1.1	4.35237e-05	-0.304222	0.58	0.663	1	6	aNSC
Nav3.2	6.13612e-08	-0.307272	0.967	0.971	0.00198105	6	aNSC
Csmd3.2	2.47152e-06	-0.310478	0.964	0.969	0.079793	6	aNSC
Pde4d.2	1.63628e-05	-0.314191	0.459	0.555	0.528273	6	aNSC
Arl15.1	3.99747e-05	-0.314436	0.685	0.757	1	6	aNSC
Gas6.1	5.16312e-07	-0.316751	0.38	0.489	0.0166691	6	aNSC
Tuba1a.1	2.52982e-05	-0.321699	0.593	0.671	0.816753	6	aNSC
Fscn1.1	4.19331e-10	-0.332224	0.669	0.77	1.35381e-05	6	aNSC
Bank1.3	2.17516e-06	-0.361575	0.515	0.63	0.0702251	6	aNSC
Fcrls.2	5.57088e-17	-0.386224	0.974	0.978	1.79856e-12	6	aNSC
St6gal1	2.12621e-10	-0.410193	0.233	0.413	6.86447e-06	6	aNSC
Hist1h2bc.3	0.000147398	-0.420381	0.423	0.515	1	6	aNSC
Xist.3	4.70835e-09	-0.44971	0.452	0.651	0.000152009	6	aNSC
Ttr.4	2.9639e-05	-2.02534	0.43	0.54	0.956894	6	aNSC
Ccl4.2	5.48255e-130	3.61134	0.716	0.201	1.77004e-125	7	qNSC1
Ccl3.4	9.07227e-127	2.58157	0.661	0.163	2.92898e-122	7	qNSC1
Cd63.1	1.22648e-125	2.09686	0.969	0.661	3.95969e-121	7	qNSC1
Cd83.2	2.22788e-111	1.81174	0.829	0.321	7.19272e-107	7	qNSC1
Apoe.3	3.97883e-34	1.57962	0.733	0.473	1.28457e-29	7	qNSC1
Cd9	1.86866e-126	1.51705	1	0.956	6.03297e-122	7	qNSC1
Csf1.1	3.13514e-118	1.51484	0.473	0.085	1.01218e-113	7	qNSC1
Id2.1	2.78539e-40	1.47961	0.555	0.263	8.99262e-36	7	qNSC1
Ctsb	1.29102e-129	1.45838	1	0.973	4.16805e-125	7	qNSC1
Adamts1.3	3.37537e-46	1.4304	0.421	0.133	1.08974e-41	7	qNSC1
Cadm1.1	1.81225e-71	1.389	0.908	0.582	5.85084e-67	7	qNSC1
Atp6v0c	3.1277e-83	1.36475	0.993	0.899	1.00978e-78	7	qNSC1
Olfr111	2.08145e-152	1.33464	0.473	0.066	6.71998e-148	7	qNSC1
Apbb2.1	9.55878e-63	1.27384	0.822	0.461	3.08605e-58	7	qNSC1
Lpl	4.60685e-117	1.26997	0.353	0.047	1.48732e-112	7	qNSC1
Prkg1	1.06991e-37	1.16125	0.397	0.14	3.45419e-33	7	qNSC1
Ccl2.1	6.63072e-16	1.11523	0.168	0.056	2.14073e-11	7	qNSC1
Bcl2a1b.2	5.51746e-58	1.10628	0.932	0.687	1.78131e-53	7	qNSC1
Ank	1.88359e-46	1.10601	0.503	0.204	6.08117e-42	7	qNSC1
Ctsz	3.38569e-108	1.07931	1	0.975	1.09307e-103	7	qNSC1
C3ar1.1	1.40096e-68	1.06549	0.942	0.676	4.523e-64	7	qNSC1
Ftl1.1	2.73609e-84	1.05612	1	0.974	8.83347e-80	7	qNSC1
Lyz2.2	1.61974e-50	1.02113	0.709	0.374	5.22932e-46	7	qNSC1
C5ar1.2	4.70084e-40	1.00643	0.712	0.385	1.51767e-35	7	qNSC1
Efna5	1.63917e-30	0.992588	0.127	0.022	5.29206e-26	7	qNSC1
Tnf.1	8.8131e-45	0.988324	0.305	0.079	2.84531e-40	7	qNSC1
Cd74.2	5.84564e-99	0.985044	0.394	0.067	1.88726e-94	7	qNSC1
Myo1e	5.2662e-29	0.96651	0.36	0.14	1.70019e-24	7	qNSC1
Cstb	2.41978e-48	0.962081	0.62	0.294	7.81225e-44	7	qNSC1
Mt1	9.37141e-67	0.957955	0.733	0.314	3.02556e-62	7	qNSC1
Mar3	1.49646e-57	0.947267	0.452	0.134	4.83133e-53	7	qNSC1
Plaur	3.28316e-148	0.945783	0.466	0.064	1.05997e-143	7	qNSC1
Slc15a3.2	1.03506e-32	0.897081	0.887	0.696	3.3417e-28	7	qNSC1
Gas2l3	1.40896e-285	0.894021	0.305	0.011	4.54884e-281	7	qNSC1
Xylt1.1	9.21519e-47	0.884875	0.25	0.053	2.97512e-42	7	qNSC1
Gm13889	4.40735e-19	0.873565	0.216	0.077	1.42291e-14	7	qNSC1
Fmnl2.3	3.43113e-15	0.862651	0.623	0.427	1.10774e-10	7	qNSC1
Eif4a1.1	3.91952e-38	0.855769	0.976	0.865	1.26542e-33	7	qNSC1
Pdgfa	6.26757e-34	0.851509	0.418	0.165	2.02348e-29	7	qNSC1
Cacna1a	1.5055e-18	0.845374	0.452	0.249	4.86052e-14	7	qNSC1
Sdc4	1.44144e-59	0.836192	0.373	0.092	4.6537e-55	7	qNSC1
Ccl6.1	1.95904e-16	0.824272	0.61	0.429	6.32477e-12	7	qNSC1
Mif	3.97631e-49	0.809556	0.709	0.36	1.28375e-44	7	qNSC1
Aplp2	6.94585e-30	0.80094	0.599	0.334	2.24247e-25	7	qNSC1
Fnip2	1.35413e-13	0.796693	0.596	0.431	4.3718e-09	7	qNSC1
Cd68.1	1.69205e-46	0.782418	0.983	0.896	5.46277e-42	7	qNSC1
Hif1a	7.58446e-18	0.770317	0.644	0.47	2.44864e-13	7	qNSC1
Ccl9	2.65321e-17	0.738989	0.579	0.374	8.5659e-13	7	qNSC1
Ier3.2	1.71754e-30	0.735053	0.318	0.107	5.54509e-26	7	qNSC1
Pmp22.1	2.58546e-19	0.729624	0.856	0.769	8.34716e-15	7	qNSC1
Cers6	3.63662e-33	0.713997	0.579	0.287	1.17408e-28	7	qNSC1
Asph	1.53917e-29	0.713945	0.908	0.794	4.9692e-25	7	qNSC1
Ctsd.2	7.18425e-71	0.702701	1	0.995	2.31944e-66	7	qNSC1
Arhgap24.2	4.69616e-29	0.685631	0.582	0.286	1.51615e-24	7	qNSC1
Atf3.3	2.27099e-15	0.68532	0.788	0.583	7.33191e-11	7	qNSC1
Hsp90ab1.2	3.62563e-33	0.676437	0.997	0.959	1.17053e-28	7	qNSC1
Fth1.2	7.04027e-44	0.675587	1	0.983	2.27295e-39	7	qNSC1
Gnl3	5.6279e-23	0.672625	0.568	0.337	1.81697e-18	7	qNSC1
Ncl	3.28168e-24	0.672202	0.914	0.769	1.05949e-19	7	qNSC1
Rasgef1b.1	1.48026e-26	0.668095	0.596	0.334	4.77901e-22	7	qNSC1
Chka.2	2.58433e-13	0.666427	0.777	0.618	8.34351e-09	7	qNSC1
Lgals3	1.12058e-148	0.666072	0.185	0.009	3.6178e-144	7	qNSC1
Plekha1	2.37747e-31	0.662127	0.644	0.37	7.67567e-27	7	qNSC1
Hmox1	1.75627e-48	0.649372	0.449	0.145	5.67012e-44	7	qNSC1
Abcg1	6.75951e-30	0.639615	0.695	0.418	2.18231e-25	7	qNSC1
Dtnbp1	1.10458e-22	0.639393	0.634	0.402	3.56613e-18	7	qNSC1
Cyba.1	4.36279e-45	0.637957	0.997	0.966	1.40853e-40	7	qNSC1
Bcl2l1	1.06646e-21	0.633308	0.668	0.427	3.44307e-17	7	qNSC1
Nab2	6.30428e-52	0.628123	0.346	0.087	2.03534e-47	7	qNSC1
Plekhm2	9.70052e-20	0.62727	0.627	0.406	3.13181e-15	7	qNSC1
Rps2.1	1.3504e-39	0.625339	0.983	0.902	4.35977e-35	7	qNSC1
Abca1.1	1.48171e-23	0.622817	0.908	0.82	4.7837e-19	7	qNSC1
Rcan1	2.32939e-07	0.621952	0.39	0.266	0.00752045	7	qNSC1
Prdx1.1	1.12132e-29	0.613909	0.808	0.573	3.62018e-25	7	qNSC1
Dnase2a	8.84436e-28	0.612627	0.777	0.511	2.8554e-23	7	qNSC1
Slc25a5.1	6.54891e-34	0.610824	0.935	0.811	2.11432e-29	7	qNSC1
Evi2a	4.11524e-17	0.602115	0.822	0.69	1.3286e-12	7	qNSC1
Cdkn1a	1.92834e-11	0.600774	0.185	0.079	6.22563e-07	7	qNSC1
Hspa5	1.95565e-19	0.599244	0.99	0.964	6.31383e-15	7	qNSC1
Ldha	1.61161e-20	0.597941	0.682	0.467	5.20308e-16	7	qNSC1
Snx24.2	7.55567e-12	0.596437	0.798	0.698	2.43935e-07	7	qNSC1
Npm1	1.37958e-24	0.595094	0.901	0.739	4.45399e-20	7	qNSC1
Prkch.1	5.03524e-13	0.595082	0.534	0.365	1.62563e-08	7	qNSC1
Ankrd12	1.30436e-11	0.589372	0.692	0.518	4.21114e-07	7	qNSC1
Rpl10a.2	2.67529e-39	0.587732	0.993	0.904	8.63718e-35	7	qNSC1
Cxcl16	1.10331e-28	0.587004	0.445	0.197	3.56204e-24	7	qNSC1
Myo5a.1	4.71277e-29	0.585487	0.322	0.111	1.52152e-24	7	qNSC1
Ctsa.1	3.00212e-39	0.584313	0.983	0.914	9.69234e-35	7	qNSC1
Tex14.1	7.2131e-17	0.581507	0.606	0.399	2.32875e-12	7	qNSC1
Gem.2	4.95794e-11	0.578504	0.336	0.191	1.60067e-06	7	qNSC1
Glipr1	9.84517e-28	0.577776	0.305	0.105	3.17851e-23	7	qNSC1
Rpsa.2	7.64188e-35	0.572626	0.973	0.918	2.46718e-30	7	qNSC1
Cd84.1	2.7493e-20	0.569104	0.938	0.823	8.87612e-16	7	qNSC1
Gadd45b	4.22115e-38	0.568997	0.14	0.022	1.3628e-33	7	qNSC1
Fgf13.2	5.96598e-10	0.564653	0.712	0.59	1.92612e-05	7	qNSC1
Capg.1	1.6568e-36	0.560746	0.373	0.125	5.34898e-32	7	qNSC1
Cd52.3	2.96142e-17	0.555558	0.74	0.542	9.56094e-13	7	qNSC1
Npc2	9.99645e-34	0.551984	0.976	0.916	3.22735e-29	7	qNSC1
Sdf2l1	4.45698e-09	0.551545	0.644	0.54	0.000143894	7	qNSC1
H2-D1.4	6.72327e-22	0.547982	0.89	0.737	2.17061e-17	7	qNSC1
Nrp2	4.1119e-25	0.547873	0.572	0.306	1.32753e-20	7	qNSC1
Nme1	8.65599e-33	0.545966	0.551	0.258	2.79459e-28	7	qNSC1
Manf	4.67565e-14	0.543996	0.87	0.758	1.50953e-09	7	qNSC1
Cndp2	4.35089e-28	0.54207	0.716	0.43	1.40468e-23	7	qNSC1
Ifrd1.2	2.00461e-15	0.541248	0.705	0.507	6.47189e-11	7	qNSC1
Atp6v1a	2.26211e-12	0.540946	0.616	0.45	7.30321e-08	7	qNSC1
Aldoa.2	9.04078e-26	0.539595	0.812	0.606	2.91882e-21	7	qNSC1
Tpi1	6.4572e-18	0.538331	0.551	0.356	2.08471e-13	7	qNSC1
Serpine1	0.000119254	0.538207	0.154	0.09	1	7	qNSC1
Pfkfb3.1	4.83341e-14	0.536453	0.534	0.35	1.56047e-09	7	qNSC1
G3bp1	3.57194e-18	0.531839	0.678	0.476	1.1532e-13	7	qNSC1
Pld3	4.52386e-20	0.53004	0.606	0.381	1.46053e-15	7	qNSC1
Olfr110	5.42049e-60	0.530036	0.205	0.03	1.75001e-55	7	qNSC1
Nme2	3.1288e-22	0.530015	0.832	0.655	1.01013e-17	7	qNSC1
Pkm.1	3.07467e-19	0.529145	0.699	0.532	9.92658e-15	7	qNSC1
Pacc1	1.56877e-13	0.526772	0.545	0.349	5.06477e-09	7	qNSC1
Hspd1	8.18321e-19	0.526381	0.647	0.42	2.64195e-14	7	qNSC1
Otud1.1	0.000148564	0.524571	0.408	0.315	1	7	qNSC1
Ctsl.1	1.71222e-29	0.512106	0.997	0.971	5.52791e-25	7	qNSC1
Tnfrsf12a	9.41178e-40	0.512011	0.192	0.038	3.03859e-35	7	qNSC1
Rassf3.1	1.1552e-22	0.510134	0.534	0.288	3.72955e-18	7	qNSC1
Srgn.1	1.65092e-11	0.509007	0.774	0.657	5.32998e-07	7	qNSC1
Cotl1.2	1.26754e-28	0.506844	0.945	0.815	4.09227e-24	7	qNSC1
Hsd17b12	2.35755e-19	0.506507	0.575	0.358	7.61134e-15	7	qNSC1
Snx8	5.81479e-29	0.501156	0.408	0.168	1.87731e-24	7	qNSC1
Mfsd12	5.89181e-38	0.494102	0.298	0.085	1.90217e-33	7	qNSC1
Pvt1.2	2.59481e-17	0.490613	0.661	0.445	8.37735e-13	7	qNSC1
Timp2.1	4.99731e-21	0.487379	0.942	0.857	1.61338e-16	7	qNSC1
Tomm20	1.19355e-17	0.487307	0.729	0.543	3.85337e-13	7	qNSC1
Gapdh.4	4.72094e-27	0.486259	0.952	0.871	1.52415e-22	7	qNSC1
Tlr2	1.41305e-13	0.484525	0.404	0.237	4.56204e-09	7	qNSC1
Hsp90aa1.1	9.71007e-17	0.484369	0.863	0.739	3.13489e-12	7	qNSC1
Ptchd1	1.88383e-32	0.484318	0.205	0.049	6.08195e-28	7	qNSC1
Dgkz	2.22329e-16	0.482833	0.531	0.335	7.17788e-12	7	qNSC1
Mapk6	1.00414e-14	0.482198	0.473	0.28	3.24187e-10	7	qNSC1
Atp1b3	7.29389e-14	0.481935	0.729	0.594	2.35483e-09	7	qNSC1
Lat2.1	3.44354e-19	0.480187	0.599	0.377	1.11175e-14	7	qNSC1
H2-K1.2	1.12693e-20	0.478677	0.88	0.734	3.63828e-16	7	qNSC1
B930036N10Rik.1	1.29528e-12	0.475846	0.404	0.237	4.18181e-08	7	qNSC1
Srsf2	8.45437e-14	0.474809	0.846	0.74	2.72949e-09	7	qNSC1
Ybx1	4.31346e-20	0.47462	0.904	0.756	1.3926e-15	7	qNSC1
B2m.2	7.45688e-34	0.474051	0.993	0.968	2.40745e-29	7	qNSC1
Il1a.2	6.14482e-07	0.47366	0.49	0.361	0.0198386	7	qNSC1
Ssr4	1.73408e-21	0.473261	0.928	0.822	5.59846e-17	7	qNSC1
Plin2.1	3.51002e-21	0.472163	0.349	0.153	1.13321e-16	7	qNSC1
Lamp1.1	5.63303e-29	0.469732	0.986	0.956	1.81862e-24	7	qNSC1
Gpr84	2.06887e-07	0.469113	0.452	0.325	0.00667936	7	qNSC1
Dgkh	4.65592e-14	0.468698	0.274	0.128	1.50316e-09	7	qNSC1
Creg1.1	2.30461e-20	0.46841	0.918	0.822	7.44043e-16	7	qNSC1
Scpep1	1.98889e-20	0.468229	0.486	0.265	6.42114e-16	7	qNSC1
Mfsd11	3.15279e-18	0.46392	0.586	0.351	1.01788e-13	7	qNSC1
Renbp	8.83953e-17	0.463747	0.538	0.33	2.85384e-12	7	qNSC1
Actg1.1	7.06241e-10	0.462208	0.935	0.91	2.2801e-05	7	qNSC1
Slc3a2	1.13648e-18	0.460142	0.921	0.831	3.66913e-14	7	qNSC1
Zfand5.1	1.4803e-16	0.459829	0.969	0.873	4.77915e-12	7	qNSC1
Atp6v1b2	2.79709e-16	0.459166	0.596	0.39	9.03042e-12	7	qNSC1
Nceh1	5.48358e-36	0.457604	0.312	0.093	1.77037e-31	7	qNSC1
Lipa	6.11311e-13	0.455424	0.61	0.448	1.97362e-08	7	qNSC1
Plekho2.1	4.29503e-17	0.454305	0.318	0.147	1.38665e-12	7	qNSC1
Mat2a.1	2.77796e-15	0.454102	0.935	0.842	8.96866e-11	7	qNSC1
Gusb	6.2193e-19	0.453243	0.839	0.653	2.0079e-14	7	qNSC1
Neat1.2	1.25114e-11	0.453167	0.562	0.376	4.03929e-07	7	qNSC1
Bri3	4.26093e-15	0.453023	0.89	0.757	1.37564e-10	7	qNSC1
Pcna.1	2.94883e-19	0.452391	0.558	0.326	9.52029e-15	7	qNSC1
Prr5l	1.05519e-53	0.451413	0.281	0.058	3.40669e-49	7	qNSC1
Sowahc	1.45331e-11	0.451363	0.545	0.374	4.69202e-07	7	qNSC1
Phgdh.1	8.10885e-14	0.450627	0.634	0.429	2.61794e-09	7	qNSC1
Eml4	2.39541e-12	0.448137	0.887	0.774	7.73359e-08	7	qNSC1
Fblim1	2.73638e-31	0.44809	0.353	0.124	8.8344e-27	7	qNSC1
Cfl1.1	1.58368e-24	0.44735	0.962	0.911	5.11293e-20	7	qNSC1
Rbm3	4.67556e-17	0.446151	0.743	0.516	1.5095e-12	7	qNSC1
Nfkbia.4	2.61762e-08	0.44563	0.856	0.742	0.000845097	7	qNSC1
Rhoc	6.59491e-24	0.438975	0.349	0.143	2.12917e-19	7	qNSC1
Hspa8	2.92405e-19	0.435141	0.986	0.965	9.4403e-15	7	qNSC1
Tuba1c.2	4.61918e-20	0.434983	0.401	0.189	1.4913e-15	7	qNSC1
Soat1	1.32979e-11	0.433147	0.575	0.397	4.29324e-07	7	qNSC1
Ranbp1	8.00902e-15	0.429918	0.589	0.391	2.58571e-10	7	qNSC1
Eif5a	3.09649e-15	0.426857	0.771	0.594	9.99701e-11	7	qNSC1
Dnmt3a.1	6.01988e-06	0.424881	0.777	0.684	0.194352	7	qNSC1
AU020206.3	3.75562e-14	0.424795	0.668	0.494	1.2125e-09	7	qNSC1
Pea15a.1	3.07445e-16	0.423728	0.644	0.416	9.92587e-12	7	qNSC1
Scd2	3.19707e-17	0.42334	0.377	0.191	1.03217e-12	7	qNSC1
Cst7	8.44362e-68	0.421925	0.209	0.027	2.72602e-63	7	qNSC1
Ran	5.30819e-13	0.420628	0.685	0.514	1.71375e-08	7	qNSC1
Ctsc.2	1.66614e-14	0.42033	0.945	0.848	5.37913e-10	7	qNSC1
Mettl1	8.35244e-25	0.417836	0.336	0.13	2.69658e-20	7	qNSC1
Calr.1	9.25076e-14	0.417451	0.973	0.934	2.98661e-09	7	qNSC1
Colgalt1	4.09074e-15	0.415533	0.616	0.414	1.32069e-10	7	qNSC1
Rpl12.1	6.91065e-20	0.415425	0.973	0.924	2.2311e-15	7	qNSC1
Hnrnpa1	1.93985e-14	0.415181	0.692	0.52	6.2628e-10	7	qNSC1
Eif2s2	4.91337e-12	0.413444	0.798	0.643	1.58628e-07	7	qNSC1
Nek6	6.36184e-13	0.412698	0.592	0.426	2.05392e-08	7	qNSC1
Npl.1	1.73141e-09	0.410853	0.603	0.464	5.58986e-05	7	qNSC1
Sulf2	7.50705e-66	0.410489	0.223	0.032	2.42365e-61	7	qNSC1
C1qbp	2.11306e-14	0.408743	0.51	0.304	6.82202e-10	7	qNSC1
Rftn1	8.39165e-25	0.408551	0.277	0.096	2.70924e-20	7	qNSC1
Cdk14.1	0.00890448	0.408143	0.64	0.573	1	7	qNSC1
Pgam1	9.68915e-11	0.407797	0.603	0.456	3.12814e-06	7	qNSC1
Ssr2	5.6351e-12	0.405268	0.658	0.495	1.81929e-07	7	qNSC1
Mitf.1	6.62723e-11	0.405076	0.842	0.714	2.1396e-06	7	qNSC1
Eya4	3.19826e-14	0.403763	0.49	0.284	1.03256e-09	7	qNSC1
S1pr1	2.02074e-19	0.402658	0.346	0.154	6.52395e-15	7	qNSC1
Pdia6	1.49572e-11	0.40104	0.921	0.86	4.82893e-07	7	qNSC1
Rsl1d1	1.17762e-13	0.400143	0.63	0.431	3.80196e-09	7	qNSC1
Cd48.1	8.95155e-12	0.400069	0.589	0.414	2.89001e-07	7	qNSC1
Nfe2l2.1	6.26096e-10	0.399653	0.925	0.833	2.02135e-05	7	qNSC1
Psap.1	2.26814e-23	0.399467	1	0.988	7.32269e-19	7	qNSC1
Abcd2	3.04594e-10	0.399048	0.682	0.548	9.83381e-06	7	qNSC1
Cpeb2.2	4.05462e-05	0.395795	0.623	0.529	1	7	qNSC1
Slc6a6	1.02992e-12	0.395371	0.723	0.548	3.32511e-08	7	qNSC1
Eef1g	2.25738e-12	0.391274	0.647	0.482	7.28795e-08	7	qNSC1
Bax	7.9477e-13	0.390407	0.603	0.402	2.56592e-08	7	qNSC1
Ptms	6.86501e-15	0.390263	0.846	0.696	2.21637e-10	7	qNSC1
Oxct1	1.86146e-12	0.389846	0.877	0.786	6.00971e-08	7	qNSC1
Dgkd	0.000107037	0.389143	0.781	0.666	1	7	qNSC1
Nes	9.26762e-84	0.389082	0.12	0.007	2.99205e-79	7	qNSC1
Tubb5	2.82527e-13	0.388684	0.798	0.664	9.12138e-09	7	qNSC1
Hspa9	2.85684e-10	0.388275	0.551	0.402	9.22332e-06	7	qNSC1
Eif3j1	3.46163e-10	0.387943	0.627	0.456	1.11759e-05	7	qNSC1
Clic4.1	7.54775e-15	0.38753	0.229	0.095	2.43679e-10	7	qNSC1
Gaa	1.01925e-16	0.386118	0.408	0.211	3.29066e-12	7	qNSC1
Glmp	3.70141e-12	0.385143	0.688	0.517	1.195e-07	7	qNSC1
Cdk6.1	0.000654312	0.384672	0.747	0.662	1	7	qNSC1
Rps19.1	1.48302e-13	0.383975	0.962	0.894	4.78793e-09	7	qNSC1
Tent5c	9.57101e-06	0.379448	0.555	0.45	0.309	7	qNSC1
Tmem86a	3.8474e-11	0.379094	0.866	0.763	1.24213e-06	7	qNSC1
Tpd52.1	1.41398e-09	0.379026	0.661	0.512	4.56502e-05	7	qNSC1
Actr3	1.57138e-13	0.377828	0.887	0.779	5.07321e-09	7	qNSC1
Arhgap25.1	0.000106427	0.377387	0.733	0.632	1	7	qNSC1
Cln5	6.40027e-15	0.376335	0.507	0.296	2.06633e-10	7	qNSC1
Gm46224.1	4.13317e-05	0.375951	0.336	0.235	1	7	qNSC1
Vmp1	1.68403e-09	0.375905	0.647	0.51	5.43689e-05	7	qNSC1
Eprs	4.22113e-11	0.373647	0.613	0.417	1.36279e-06	7	qNSC1
Tubb6	3.44351e-46	0.372712	0.243	0.05	1.11174e-41	7	qNSC1
Tkt	1.05195e-12	0.372658	0.575	0.394	3.39623e-08	7	qNSC1
Vegfb	9.57652e-16	0.372578	0.514	0.305	3.09178e-11	7	qNSC1
Il11ra1	1.07171e-15	0.372101	0.421	0.232	3.46002e-11	7	qNSC1
Vdac2	2.46897e-13	0.372021	0.88	0.791	7.97108e-09	7	qNSC1
Errfi1.2	2.89762e-06	0.370651	0.486	0.357	0.0935496	7	qNSC1
Slc12a2	2.51748e-10	0.367531	0.661	0.509	8.12767e-06	7	qNSC1
Pgk1	9.04953e-15	0.366837	0.455	0.272	2.92164e-10	7	qNSC1
Rps5.2	3.69243e-17	0.366776	0.983	0.912	1.1921e-12	7	qNSC1
Uap1l1	1.47002e-20	0.366633	0.342	0.145	4.74597e-16	7	qNSC1
Anp32b	8.70759e-12	0.365587	0.497	0.319	2.81124e-07	7	qNSC1
Mfsd1	6.19681e-14	0.364011	0.5	0.3	2.00064e-09	7	qNSC1
Creld2	6.2158e-12	0.363113	0.38	0.225	2.00677e-07	7	qNSC1
Kcnq1ot1.1	1.76747e-07	0.363103	0.462	0.321	0.00570628	7	qNSC1
Atp6v1c1	3.06124e-09	0.360885	0.603	0.444	9.88321e-05	7	qNSC1
Coro1c	3.92957e-18	0.360371	0.411	0.201	1.26866e-13	7	qNSC1
Agpat5	2.2188e-11	0.36006	0.394	0.23	7.16338e-07	7	qNSC1
Nop56	3.35467e-08	0.358263	0.452	0.317	0.00108306	7	qNSC1
Cd300a	1.08655e-09	0.357695	0.774	0.641	3.50791e-05	7	qNSC1
Hsp90b1.1	2.92955e-11	0.357604	0.986	0.967	9.45805e-07	7	qNSC1
Cpd	6.79651e-07	0.357462	0.349	0.235	0.0219425	7	qNSC1
Tcim.1	5.54435e-07	0.357268	0.11	0.047	0.0178999	7	qNSC1
Gm47283.1	1.12926e-05	0.35701	0.705	0.593	0.364581	7	qNSC1
Hnrnpf	5.74291e-14	0.356363	0.918	0.806	1.8541e-09	7	qNSC1
Itgax	2.20011e-140	0.356338	0.175	0.008	7.10306e-136	7	qNSC1
Myo9b	5.72763e-12	0.356123	0.562	0.382	1.84917e-07	7	qNSC1
Il4i1	5.79264e-27	0.354184	0.205	0.056	1.87015e-22	7	qNSC1
Fam20c	6.20426e-99	0.353743	0.164	0.011	2.00305e-94	7	qNSC1
Slc11a1.1	2.69566e-12	0.353076	0.719	0.525	8.70295e-08	7	qNSC1
Ccrl2	1.85342e-15	0.352951	0.264	0.114	5.98377e-11	7	qNSC1
Arpc2.1	2.71172e-17	0.352741	0.993	0.959	8.75479e-13	7	qNSC1
Rpl4	1.81949e-11	0.351537	0.884	0.763	5.87422e-07	7	qNSC1
Rpl15.1	7.09877e-16	0.350782	0.969	0.93	2.29184e-11	7	qNSC1
Rpl32.1	2.43962e-14	0.348904	0.993	0.95	7.87632e-10	7	qNSC1
Syngr1	5.61124e-11	0.348353	0.945	0.869	1.81159e-06	7	qNSC1
Rpl14.1	1.29779e-12	0.348256	0.938	0.867	4.18991e-08	7	qNSC1
Ninj1.1	3.73799e-06	0.346775	0.5	0.379	0.120681	7	qNSC1
Got1	1.85153e-25	0.346707	0.318	0.115	5.97766e-21	7	qNSC1
Prmt1	5.8704e-11	0.34403	0.473	0.309	1.89526e-06	7	qNSC1
Cd34.1	1.39977e-06	0.343841	0.586	0.47	0.0451916	7	qNSC1
Rplp0.2	7.66931e-17	0.343763	0.997	0.94	2.47604e-12	7	qNSC1
Litaf	3.64811e-10	0.343072	0.664	0.484	1.17779e-05	7	qNSC1
Rai14	2.43522e-90	0.342803	0.144	0.009	7.86212e-86	7	qNSC1
Syncrip	2.35257e-11	0.341535	0.774	0.6	7.59529e-07	7	qNSC1
P4hb	3.36444e-11	0.341524	0.753	0.582	1.08621e-06	7	qNSC1
Coro1a.2	1.38978e-08	0.341088	0.938	0.871	0.00044869	7	qNSC1
Srm	2.68091e-13	0.340893	0.38	0.206	8.65533e-09	7	qNSC1
Nop58	7.39191e-11	0.340604	0.394	0.234	2.38648e-06	7	qNSC1
Mrto4	6.89811e-15	0.338002	0.322	0.157	2.22705e-10	7	qNSC1
Daglb	3.25565e-11	0.337753	0.904	0.785	1.05109e-06	7	qNSC1
Eif5	3.71357e-08	0.337515	0.87	0.78	0.00119892	7	qNSC1
Fgr	2.45005e-62	0.336933	0.178	0.021	7.90999e-58	7	qNSC1
Spcs2.1	2.47761e-12	0.336818	0.925	0.861	7.99895e-08	7	qNSC1
Relb	2.89596e-08	0.336716	0.325	0.199	0.00093496	7	qNSC1
Alkbh1	4.01163e-12	0.335927	0.514	0.324	1.29515e-07	7	qNSC1
Ccdc86.2	1.16359e-08	0.335286	0.432	0.288	0.000375663	7	qNSC1
Txnrd1	9.28766e-10	0.334302	0.329	0.189	2.99852e-05	7	qNSC1
Abl2	8.11214e-08	0.333713	0.712	0.595	0.002619	7	qNSC1
Atp6v1g1	2.91802e-12	0.333676	0.818	0.723	9.42082e-08	7	qNSC1
Rps8.2	3.38195e-17	0.330753	1	0.973	1.09186e-12	7	qNSC1
Anapc15	8.99108e-15	0.330525	0.366	0.183	2.90277e-10	7	qNSC1
Atp6ap2	5.78629e-10	0.329139	0.877	0.781	1.8681e-05	7	qNSC1
Krtcap2	3.95774e-08	0.328578	0.685	0.554	0.00127775	7	qNSC1
Tyrobp.1	3.04369e-19	0.327679	1	0.978	9.82657e-15	7	qNSC1
Galnt7	5.85227e-10	0.325572	0.524	0.353	1.88941e-05	7	qNSC1
Grn.2	2.92726e-13	0.325552	0.983	0.965	9.45064e-09	7	qNSC1
Sept11	2.59367e-15	0.325189	0.264	0.114	8.37365e-11	7	qNSC1
Nolc1	1.5396e-09	0.323917	0.404	0.255	4.97061e-05	7	qNSC1
Ddx21	2.03619e-08	0.322852	0.565	0.418	0.000657383	7	qNSC1
Plek.1	9.11001e-11	0.321891	0.986	0.93	2.94117e-06	7	qNSC1
Cln8	4.3456e-06	0.321315	0.445	0.337	0.140298	7	qNSC1
Pik3cb	7.283e-06	0.320333	0.627	0.534	0.235132	7	qNSC1
Cct5	3.09134e-09	0.319984	0.579	0.426	9.98039e-05	7	qNSC1
Elovl1	2.09339e-11	0.31978	0.497	0.314	6.7585e-07	7	qNSC1
Degs1	2.22816e-09	0.319059	0.39	0.241	7.19361e-05	7	qNSC1
Cct3	4.49979e-10	0.318917	0.579	0.417	1.45276e-05	7	qNSC1
Dusp3	1.62971e-10	0.318887	0.452	0.289	5.2615e-06	7	qNSC1
Rps26.1	1.41726e-10	0.318299	0.938	0.851	4.57562e-06	7	qNSC1
Rpl18.2	7.73313e-14	0.317998	0.99	0.945	2.49664e-09	7	qNSC1
Slc23a2.1	1.09603e-06	0.317375	0.705	0.609	0.0353854	7	qNSC1
Actb.1	1.81732e-20	0.316425	1	0.996	5.86722e-16	7	qNSC1
Por	3.74186e-07	0.316104	0.332	0.219	0.0120806	7	qNSC1
Tmed2	7.14164e-10	0.315411	0.863	0.762	2.30568e-05	7	qNSC1
Arl11	6.37867e-16	0.315325	0.401	0.205	2.05936e-11	7	qNSC1
Cebpb.2	0.00154418	0.315175	0.808	0.722	1	7	qNSC1
Neu1	3.17699e-09	0.315035	0.394	0.247	0.000102569	7	qNSC1
Sco2	8.28621e-13	0.31444	0.288	0.142	2.6752e-08	7	qNSC1
Rps17	1.50022e-11	0.314266	0.925	0.793	4.84348e-07	7	qNSC1
Rragc	1.78447e-06	0.313426	0.524	0.384	0.0576116	7	qNSC1
Mphosph10	1.56608e-13	0.312959	0.425	0.236	5.05608e-09	7	qNSC1
Stmn1	3.64633e-17	0.312639	0.342	0.159	1.17722e-12	7	qNSC1
Man1c1.1	4.66585e-07	0.312263	0.757	0.646	0.0150637	7	qNSC1
Tmed9	4.88271e-08	0.312066	0.887	0.804	0.00157638	7	qNSC1
Abracl	1.58585e-10	0.311743	0.527	0.354	5.11993e-06	7	qNSC1
Sigmar1	4.67984e-13	0.311507	0.387	0.211	1.51089e-08	7	qNSC1
Ppan	2.85259e-13	0.309937	0.301	0.151	9.20959e-09	7	qNSC1
Rack1.1	9.82834e-13	0.309753	0.959	0.886	3.17308e-08	7	qNSC1
Rpl19.2	5.36386e-15	0.308303	0.993	0.965	1.73172e-10	7	qNSC1
Tspan5	9.33168e-13	0.308144	0.349	0.18	3.01273e-08	7	qNSC1
Cct8	4.71565e-09	0.307902	0.634	0.481	0.000152245	7	qNSC1
Pdia3	2.81059e-09	0.307611	0.997	0.96	9.074e-05	7	qNSC1
Rpl3.2	1.25684e-11	0.307044	0.976	0.933	4.05771e-07	7	qNSC1
Eef1a1.2	6.93914e-21	0.306185	1	0.989	2.2403e-16	7	qNSC1
Ppia.2	7.53681e-23	0.305946	1	0.966	2.43326e-18	7	qNSC1
Rab20	1.38595e-05	0.305932	0.291	0.193	0.447455	7	qNSC1
Dnajb11	6.936e-07	0.304437	0.651	0.555	0.0223929	7	qNSC1
Mdn1	9.34865e-12	0.302867	0.339	0.184	3.01821e-07	7	qNSC1
Set	1.21526e-08	0.302799	0.784	0.657	0.000392346	7	qNSC1
Ifi30.1	3.34046e-07	0.302527	0.637	0.491	0.0107847	7	qNSC1
Rufy3	2.22962e-07	0.301872	0.394	0.263	0.00719833	7	qNSC1
Rpl8.1	4.73628e-15	0.301404	0.99	0.936	1.52911e-10	7	qNSC1
Myl6	5.5292e-11	0.301229	0.791	0.699	1.7851e-06	7	qNSC1
Rps18.1	6.39344e-09	0.300938	0.952	0.912	0.000206412	7	qNSC1
Tpm4	8.28742e-14	0.300048	0.288	0.135	2.67559e-09	7	qNSC1
Nip7	4.9215e-12	0.299041	0.363	0.203	1.58891e-07	7	qNSC1
Rpl9.2	3.84318e-13	0.298166	0.99	0.951	1.24077e-08	7	qNSC1
Gclc	9.71469e-05	0.297226	0.483	0.375	1	7	qNSC1
Atp5b.1	4.01758e-14	0.297039	0.839	0.693	1.29707e-09	7	qNSC1
Canx.1	2.29134e-11	0.296916	0.955	0.891	7.39759e-07	7	qNSC1
Spata5	4.06092e-09	0.296387	0.51	0.352	0.000131107	7	qNSC1
Pi4ka	7.49063e-05	0.295836	0.377	0.274	1	7	qNSC1
Alas1	6.0439e-09	0.295449	0.469	0.317	0.000195127	7	qNSC1
mt-Nd1	9.31049e-09	0.294237	0.962	0.938	0.000300589	7	qNSC1
Btf3	1.52048e-10	0.294187	0.866	0.779	4.90886e-06	7	qNSC1
Rpl41.1	4.25569e-13	0.2935	0.976	0.938	1.37395e-08	7	qNSC1
Lag3.1	1.25818e-06	0.292679	0.678	0.568	0.0406203	7	qNSC1
Eif1a	6.18934e-08	0.292477	0.445	0.313	0.00199823	7	qNSC1
Prune2	6.22853e-09	0.29197	0.363	0.222	0.000201088	7	qNSC1
Serpine2.1	1.10482e-08	0.290494	0.921	0.868	0.000356691	7	qNSC1
Sgpl1	2.97366e-07	0.290363	0.616	0.486	0.00960047	7	qNSC1
Pqlc2	7.07056e-11	0.290354	0.298	0.159	2.28273e-06	7	qNSC1
Cacna1d.1	4.67593e-06	0.290285	0.671	0.568	0.150962	7	qNSC1
Gpr183	0.000419313	0.28932	0.86	0.825	1	7	qNSC1
Gla	5.65989e-28	0.28914	0.168	0.038	1.8273e-23	7	qNSC1
Myl12a	4.36981e-08	0.289031	0.551	0.419	0.00141079	7	qNSC1
Tomm40	8.55315e-08	0.288376	0.432	0.292	0.00276139	7	qNSC1
Timm23	1.42474e-08	0.288345	0.589	0.434	0.000459977	7	qNSC1
Gga2	6.04509e-20	0.287822	0.226	0.079	1.95166e-15	7	qNSC1
Vps29	7.53493e-08	0.287147	0.541	0.398	0.00243265	7	qNSC1
Spns1	1.43103e-09	0.287058	0.397	0.249	4.62008e-05	7	qNSC1
Fam50a	2.59601e-08	0.285942	0.411	0.267	0.000838123	7	qNSC1
Srpk2	5.23244e-07	0.285926	0.606	0.448	0.0168929	7	qNSC1
Kcnj2	1.7939e-13	0.28523	0.229	0.098	5.7916e-09	7	qNSC1
A930007I19Rik	1.47213e-15	0.284631	0.267	0.115	4.75277e-11	7	qNSC1
Tgif1	1.62626e-08	0.283866	0.411	0.264	0.000525039	7	qNSC1
Igsf6.1	5.40427e-06	0.283859	0.377	0.262	0.174477	7	qNSC1
Slc16a3	4.27108e-06	0.283823	0.277	0.181	0.137892	7	qNSC1
Hspe1.1	1.01487e-09	0.282718	0.723	0.561	3.27651e-05	7	qNSC1
Atp6v1e1	1.84191e-07	0.281542	0.654	0.51	0.0059466	7	qNSC1
Rplp2.1	4.52759e-11	0.281346	0.986	0.943	1.46173e-06	7	qNSC1
Gabarap.1	1.3832e-08	0.2811	0.911	0.808	0.000446566	7	qNSC1
C9orf72	5.5696e-08	0.281038	0.524	0.357	0.00179815	7	qNSC1
Elf2	9.18201e-06	0.280518	0.685	0.583	0.296441	7	qNSC1
Mcl1.1	7.90003e-07	0.280099	0.928	0.876	0.0255052	7	qNSC1
Hebp1	4.04519e-14	0.279983	0.342	0.171	1.30599e-09	7	qNSC1
Serbp1	5.65162e-08	0.279846	0.832	0.741	0.00182463	7	qNSC1
Atp1a1	6.10753e-07	0.279424	0.586	0.451	0.0197182	7	qNSC1
Atxn10	9.31135e-08	0.279272	0.675	0.531	0.00300617	7	qNSC1
Mrps18b	2.44721e-11	0.279085	0.336	0.18	7.90081e-07	7	qNSC1
Amdhd2	2.09152e-14	0.279003	0.25	0.109	6.75247e-10	7	qNSC1
Kcnk13	6.7401e-06	0.278434	0.753	0.636	0.217604	7	qNSC1
Rpl7a.1	1.76659e-12	0.278334	0.966	0.904	5.70344e-08	7	qNSC1
Ckap4	2.4409e-05	0.278253	0.325	0.224	0.788044	7	qNSC1
Creb3l2	1.43619e-05	0.278045	0.49	0.389	0.463674	7	qNSC1
Ehd4	6.42062e-07	0.277588	0.846	0.742	0.020729	7	qNSC1
Psmd12	2.73665e-07	0.277117	0.623	0.474	0.00883528	7	qNSC1
Ssbp4	1.18121e-06	0.276678	0.63	0.509	0.0381353	7	qNSC1
Mapkapk2	7.3175e-06	0.276541	0.449	0.328	0.236245	7	qNSC1
Slc35f6	2.74837e-11	0.275774	0.332	0.179	8.8731e-07	7	qNSC1
Cd300lb	5.52322e-145	0.275463	0.106	0.002	1.78317e-140	7	qNSC1
Calhm6	3.68042e-14	0.274333	0.199	0.077	1.18822e-09	7	qNSC1
Lonrf3	6.80491e-11	0.273801	0.253	0.125	2.19696e-06	7	qNSC1
Dnaja1.1	3.8494e-10	0.273471	0.836	0.718	1.24278e-05	7	qNSC1
Rps28.2	1.18771e-07	0.273445	0.949	0.894	0.00383451	7	qNSC1
Otulin	3.77494e-05	0.273331	0.527	0.444	1	7	qNSC1
Naa20	2.39755e-08	0.272654	0.531	0.383	0.000774049	7	qNSC1
Cdv3	1.43119e-06	0.272479	0.497	0.368	0.0462059	7	qNSC1
Tns3.1	1.86136e-06	0.272258	0.842	0.766	0.0600939	7	qNSC1
Mthfd1l	7.45041e-12	0.272125	0.229	0.104	2.40536e-07	7	qNSC1
Rpl5.1	1.39472e-10	0.271522	0.983	0.932	4.50285e-06	7	qNSC1
Nln	2.81116e-10	0.271186	0.308	0.167	9.07582e-06	7	qNSC1
Slc2a1	2.17891e-07	0.270841	0.394	0.269	0.00703462	7	qNSC1
Snhg12	9.01565e-09	0.270362	0.394	0.245	0.00029107	7	qNSC1
Slc35b1	4.65629e-07	0.269758	0.452	0.317	0.0150328	7	qNSC1
Lrrfip1	1.94308e-07	0.269686	0.651	0.514	0.00627323	7	qNSC1
mt-Nd3	5.0502e-08	0.269503	0.661	0.527	0.00163046	7	qNSC1
mt-Nd2	4.59852e-07	0.268964	0.952	0.929	0.0148463	7	qNSC1
Taf10	7.7983e-10	0.268868	0.527	0.349	2.51768e-05	7	qNSC1
Trem2.1	3.69815e-15	0.268366	1	0.979	1.19395e-10	7	qNSC1
Aopep.1	8.41217e-05	0.268109	0.538	0.436	1	7	qNSC1
Myc	5.06619e-09	0.267949	0.277	0.152	0.000163562	7	qNSC1
Ifngr2	2.10506e-07	0.267886	0.86	0.782	0.0067962	7	qNSC1
Sqstm1.1	6.43456e-07	0.267864	0.842	0.738	0.020774	7	qNSC1
Cd180	1.9024e-05	0.26783	0.808	0.725	0.614189	7	qNSC1
Rplp1.2	3.61001e-13	0.267484	0.997	0.984	1.16549e-08	7	qNSC1
Lpcat1	6.13276e-08	0.267337	0.644	0.497	0.00197996	7	qNSC1
Hpf1	6.67083e-09	0.267242	0.551	0.366	0.000215368	7	qNSC1
Ppp1r13b	4.74508e-07	0.266452	0.295	0.184	0.0153195	7	qNSC1
Ndufs8	2.24377e-08	0.265869	0.531	0.372	0.000724401	7	qNSC1
Rpl13.2	1.6798e-10	0.265508	0.993	0.978	5.42323e-06	7	qNSC1
Dnajb14	4.30849e-06	0.265477	0.49	0.369	0.1391	7	qNSC1
Fnip1.1	0.00257859	0.265335	0.795	0.729	1	7	qNSC1
Speg	1.54708e-14	0.264989	0.219	0.088	4.99476e-10	7	qNSC1
Rpl35.1	5.26061e-07	0.264925	0.873	0.743	0.0169839	7	qNSC1
Spcs1	4.46234e-08	0.264201	0.699	0.558	0.00144067	7	qNSC1
Arpc1b	6.17063e-09	0.264102	0.969	0.894	0.000199219	7	qNSC1
Noc2l	1.40646e-08	0.263737	0.384	0.248	0.000454076	7	qNSC1
Samd4	1.79272e-12	0.263336	0.116	0.036	5.78778e-08	7	qNSC1
Sat1	8.09802e-06	0.263011	0.959	0.91	0.261445	7	qNSC1
Acadl	7.78631e-09	0.262939	0.452	0.297	0.000251381	7	qNSC1
Cisd2	1.28396e-05	0.262694	0.524	0.4	0.414527	7	qNSC1
Plpp1	1.11859e-07	0.2623	0.462	0.311	0.00361138	7	qNSC1
Gtpbp4	3.45082e-06	0.261951	0.51	0.384	0.11141	7	qNSC1
Tcp1	4.07138e-10	0.261715	0.531	0.349	1.31445e-05	7	qNSC1
Dad1.1	1.18908e-06	0.261552	0.801	0.702	0.0383896	7	qNSC1
Rps24.2	2.43835e-13	0.261532	0.997	0.975	7.8722e-09	7	qNSC1
Rbpj	8.64712e-06	0.261274	0.548	0.426	0.279172	7	qNSC1
Tns1.1	1.64188e-06	0.26034	0.425	0.291	0.053008	7	qNSC1
Fam219a	7.3503e-06	0.25899	0.332	0.225	0.237304	7	qNSC1
Cct2	6.63499e-08	0.258547	0.63	0.492	0.00214211	7	qNSC1
Tmem251	1.99787e-08	0.25816	0.205	0.106	0.000645013	7	qNSC1
Rbm25	2.47172e-07	0.256987	0.904	0.836	0.00797996	7	qNSC1
Ddx27	2.81382e-07	0.256781	0.315	0.202	0.00908442	7	qNSC1
Slamf8	1.04837e-26	0.256484	0.199	0.052	3.38467e-22	7	qNSC1
Bhlhe41.1	0.00143006	0.256473	0.545	0.491	1	7	qNSC1
Marcksl1	4.93468e-06	0.256361	0.185	0.104	0.159316	7	qNSC1
Rps27a.2	3.7529e-11	0.255726	1	0.97	1.21162e-06	7	qNSC1
Dot1l	1.28871e-06	0.255675	0.219	0.127	0.0416059	7	qNSC1
Abhd12	2.18828e-09	0.25536	0.99	0.976	7.06486e-05	7	qNSC1
Rpl23.2	3.93509e-10	0.255336	0.993	0.965	1.27044e-05	7	qNSC1
C1qb.1	1.04599e-20	0.254289	1	0.992	3.37699e-16	7	qNSC1
Lrp1	1.23639e-06	0.254052	0.894	0.845	0.0399169	7	qNSC1
Vat1	3.84328e-35	0.253859	0.161	0.03	1.2408e-30	7	qNSC1
Snrpd3	3.87882e-08	0.253348	0.455	0.31	0.00125228	7	qNSC1
mt-Co3.1	7.6668e-09	0.252915	0.993	0.978	0.000247523	7	qNSC1
Fmn1	6.79268e-05	0.252659	0.26	0.173	1	7	qNSC1
Myo1f.1	0.000110319	0.252616	0.866	0.824	1	7	qNSC1
Kdelr2	1.47036e-07	0.252434	0.606	0.463	0.00474707	7	qNSC1
Npnt	1.15767e-05	0.252102	0.325	0.222	0.373752	7	qNSC1
Kras	0.00443789	0.2516	0.63	0.545	1	7	qNSC1
Mif4gd	1.88507e-07	0.251573	0.271	0.159	0.00608594	7	qNSC1
Ftsj3	4.09772e-12	0.251424	0.274	0.132	1.32295e-07	7	qNSC1
Rrs1	7.14367e-18	0.250993	0.236	0.088	2.30633e-13	7	qNSC1
Pgd	1.40531e-06	0.250922	0.414	0.295	0.0453706	7	qNSC1
mt-Co2.1	4.04836e-08	0.250773	0.976	0.969	0.00130701	7	qNSC1
Lgals1	2.29042e-29	0.250267	0.161	0.034	7.39462e-25	7	qNSC1
Tmem181a	1.33023e-06	0.250136	0.363	0.242	0.0429466	7	qNSC1
Ddx3x.3	0.000266707	-0.250185	0.757	0.8	1	7	qNSC1
Gm15503	1.21097e-05	-0.250837	0.26	0.37	0.390962	7	qNSC1
Rsrp1	7.84489e-08	-0.250964	0.928	0.966	0.00253272	7	qNSC1
Sash3	5.52569e-07	-0.2513	0.161	0.292	0.0178397	7	qNSC1
Lpin2	2.38672e-06	-0.251734	0.712	0.798	0.0770552	7	qNSC1
Abcc3.1	0.000208901	-0.25203	0.438	0.518	1	7	qNSC1
Map1lc3a	0.0043965	-0.252095	0.353	0.418	1	7	qNSC1
Frmd4b.1	3.87871e-07	-0.252286	0.911	0.932	0.0125224	7	qNSC1
Fmnl3	8.41536e-06	-0.252517	0.678	0.75	0.27169	7	qNSC1
Serpinf1	4.32392e-05	-0.252645	0.192	0.298	1	7	qNSC1
Crlf3	8.74856e-05	-0.253245	0.709	0.751	1	7	qNSC1
Akap8l	1.42592e-05	-0.253922	0.63	0.707	0.460358	7	qNSC1
Pnisr	1.39179e-07	-0.25408	0.774	0.83	0.0044934	7	qNSC1
Tbc1d5.1	6.49051e-06	-0.254172	0.911	0.928	0.209546	7	qNSC1
Atp2c1	0.000151248	-0.254205	0.747	0.778	1	7	qNSC1
Olfml3.1	2.27944e-07	-0.254219	0.986	0.973	0.00735916	7	qNSC1
Slc39a12.1	1.01976e-05	-0.254658	0.068	0.162	0.32923	7	qNSC1
Il18	1.14906e-05	-0.254862	0.346	0.457	0.370973	7	qNSC1
Bckdha	1.00705e-05	-0.255031	0.223	0.338	0.325128	7	qNSC1
Xiap.1	0.000106235	-0.25637	0.575	0.656	1	7	qNSC1
Rock2.1	1.23469e-06	-0.256425	0.856	0.874	0.039862	7	qNSC1
Rin3	7.63443e-05	-0.256466	0.349	0.447	1	7	qNSC1
Agps	3.10598e-05	-0.257424	0.678	0.719	1	7	qNSC1
Cd33.1	2.19388e-07	-0.257442	0.705	0.789	0.00708293	7	qNSC1
Fscn1.2	9.66506e-05	-0.257851	0.729	0.768	1	7	qNSC1
Cnot2	1.75243e-05	-0.257947	0.719	0.761	0.565773	7	qNSC1
Herc6.1	0.000116405	-0.258536	0.199	0.292	1	7	qNSC1
Rgs10.1	2.81959e-12	-0.258572	0.997	0.982	9.10304e-08	7	qNSC1
Jam2	3.01556e-05	-0.258868	0.363	0.462	0.973573	7	qNSC1
Gm46367.1	1.42885e-06	-0.259254	0.432	0.549	0.0461305	7	qNSC1
Gimap6	2.85032e-05	-0.259653	0.168	0.269	0.920226	7	qNSC1
Polg2.1	0.000153934	-0.259752	0.226	0.318	1	7	qNSC1
Hps3	5.5455e-05	-0.260646	0.49	0.573	1	7	qNSC1
Fgd3	7.97628e-07	-0.26154	0.318	0.458	0.0257514	7	qNSC1
Rb1cc1	2.67748e-05	-0.261687	0.476	0.573	0.864424	7	qNSC1
[truncated: 11,093 more rows]

## Sheet: Cluster defining GO terms
eNB Defining GO Bio Processes UP									eNB Defining GO Bio Processes DOWN								NSPC Defining GO Bio Processes UP									NSPC Defining GO Bio Processes DOWN								IPC1 Defining GO Bio Processes UP									IPC1 Defining GO Bio Processes DOWN
Analysis Type:	PANTHER Overrepresentation Test (Released 20221013)								Analysis Type:	PANTHER Overrepresentation Test (Released 20221013)							Analysis Type:	PANTHER Overrepresentation Test (Released 20221013)								Analysis Type:	PANTHER Overrepresentation Test (Released 20221013)							No significant terms.									No significant terms.
Annotation Version and Release Date:	PANTHER version 17.0 Released 2022-02-22								Annotation Version and Release Date:	PANTHER version 17.0 Released 2022-02-22							Annotation Version and Release Date:	PANTHER version 17.0 Released 2022-02-22								Annotation Version and Release Date:	PANTHER version 17.0 Released 2022-02-22
Analyzed List:	upload_1 (Mus musculus)								Analyzed List:	upload_1 (Mus musculus)							Analyzed List:	upload_1 (Mus musculus)								Analyzed List:	upload_1 (Mus musculus)
Reference List:	genes detected.txt (Mus musculus)	There are duplicate IDs in the file. The unique set of IDs will be used.							Reference List:	genes detected.txt (Mus musculus)	There are duplicate IDs in the file. The unique set of IDs will be used.						Reference List:	genes detected.txt (Mus musculus)	There are duplicate IDs in the file. The unique set of IDs will be used.							Reference List:	genes detected.txt (Mus musculus)	There are duplicate IDs in the file. The unique set of IDs will be used.
Test Type:	FISHER								Test Type:	FISHER							Test Type:	FISHER								Test Type:	FISHER
Correction:	FDR								Correction:	FDR							Correction:	FDR								Correction:	FDR
PANTHER GO-Slim Biological Process	genes detected.txt - REFLIST (21022)	upload_1 (42)	upload_1 (expected)	upload_1 (over/under)	upload_1 (fold Enrichment)	upload_1 (raw P-value)	upload_1 (FDR)		PANTHER GO-Slim Biological Process	genes detected.txt - REFLIST (21022)	upload_1 (24)	upload_1 (expected)	upload_1 (over/under)	upload_1 (fold Enrichment)	upload_1 (raw P-value)	upload_1 (FDR)	PANTHER GO-Slim Biological Process	genes detected.txt - REFLIST (21022)	upload_1 (132)	upload_1 (expected)	upload_1 (over/under)	upload_1 (fold Enrichment)	upload_1 (raw P-value)	upload_1 (FDR)		PANTHER GO-Slim Biological Process	genes detected.txt - REFLIST (21022)	upload_1 (334)	upload_1 (expected)	upload_1 (over/under)	upload_1 (fold Enrichment)	upload_1 (raw P-value)	upload_1 (FDR)
regulation of proteasomal ubiquitin-dependent protein catabolic process (GO:0032434)	31	3	0.06	+	48.44	4.23e-05	0.00375		ATP synthesis coupled proton transport (GO:0015986)	40	5	0.05	+	> 100	1.47e-09	1.63e-06	ribosomal large subunit assembly (GO:0000027)	17	4	0.11	+	37.47	7.98e-06	0.00111		dendrite development (GO:0016358)	29	4	0.46	+	8.68	0.00168	0.0415
regulation of ubiquitin-dependent protein catabolic process (GO:2000058)	33	3	0.07	+	45.5	5.03e-05	0.00429		energy coupled proton transport, down electrochemical gradient (GO:0015985)	40	5	0.05	+	> 100	1.47e-09	1.08e-06	cytoplasmic translation (GO:0002181)	49	8	0.31	+	26	2.37e-09	6.58e-07		regulation of proteasomal ubiquitin-dependent protein catabolic process (GO:0032434)	31	4	0.49	+	8.12	0.0021	0.0475
regulation of proteasomal protein catabolic process (GO:0061136)	38	3	0.08	+	39.52	7.45e-05	0.00552		ATP biosynthetic process (GO:0006754)	41	5	0.05	+	> 100	1.64e-09	9.12e-07	ribosomal small subunit biogenesis (GO:0042274)	50	7	0.31	+	22.3	6.4e-08	1.29e-05		positive regulation of GTPase activity (GO:0043547)	114	13	1.81	+	7.18	1.02e-07	1.88e-05
regulation of proteolysis involved in cellular protein catabolic process (GO:1903050)	40	3	0.08	+	37.54	8.61e-05	0.00597		purine nucleoside triphosphate biosynthetic process (GO:0009145)	43	5	0.05	+	> 100	2.05e-09	9.1e-07	ribosomal large subunit biogenesis (GO:0042273)	48	5	0.3	+	16.59	1.98e-05	0.0022		regulation of GTPase activity (GO:0043087)	135	15	2.14	+	6.99	1.45e-08	4.02e-06
regulation of cellular protein catabolic process (GO:1903362)	40	3	0.08	+	37.54	8.61e-05	0.00579		purine ribonucleoside triphosphate biosynthetic process (GO:0009206)	43	5	0.05	+	> 100	2.05e-09	7.58e-07	ribonucleoprotein complex assembly (GO:0022618)	94	8	0.59	+	13.55	2.49e-07	4.6e-05		activation of GTPase activity (GO:0090630)	56	6	0.89	+	6.74	0.000412	0.0141
regulation of protein catabolic process (GO:0042176)	61	3	0.12	+	24.62	0.000282	0.0161		purine ribonucleoside triphosphate metabolic process (GO:0009205)	43	5	0.05	+	> 100	2.05e-09	6.5e-07	ribonucleoprotein complex subunit organization (GO:0071826)	98	8	0.62	+	13	3.35e-07	5.72e-05		positive regulation of hydrolase activity (GO:0051345)	187	16	2.97	+	5.39	1.38e-07	1.92e-05
negative regulation of intracellular signal transduction (GO:1902532)	92	3	0.18	+	16.32	0.000898	0.0424		ribonucleoside triphosphate metabolic process (GO:0009199)	44	5	0.05	+	99.54	2.28e-09	6.33e-07	ribosome biogenesis (GO:0042254)	159	12	1	+	12.02	7.96e-10	5.89e-07		peptidyl-serine phosphorylation (GO:0018105)	107	9	1.7	+	5.29	8.84e-05	0.00417
negative regulation of signal transduction (GO:0009968)	199	4	0.4	+	10.06	0.000704	0.0381		purine nucleoside triphosphate metabolic process (GO:0009144)	44	5	0.05	+	99.54	2.28e-09	5.62e-07	non-membrane-bounded organelle assembly (GO:0140694)	128	8	0.8	+	9.95	2.24e-06	0.000355		regulation of plasma membrane bounded cell projection organization (GO:0120035)	86	7	1.37	+	5.12	0.000644	0.0196
negative regulation of cell communication (GO:0010648)	205	4	0.41	+	9.77	0.000785	0.0396		ribonucleoside triphosphate biosynthetic process (GO:0009201)	44	5	0.05	+	99.54	2.28e-09	5.06e-07	translational elongation (GO:0006414)	244	14	1.53	+	9.14	8.63e-10	4.79e-07		peptidyl-serine modification (GO:0018209)	112	9	1.78	+	5.06	0.000122	0.00485
negative regulation of signaling (GO:0023057)	206	4	0.41	+	9.72	0.000799	0.0394		nucleoside triphosphate biosynthetic process (GO:0009142)	50	5	0.06	+	87.59	4.14e-09	8.36e-07	translation (GO:0006412)	244	14	1.53	+	9.14	8.63e-10	3.83e-07		regulation of cell projection organization (GO:0031344)	88	7	1.4	+	5.01	0.000732	0.0214
regulation of transcription by RNA polymerase II (GO:0006357)	1306	13	2.61	+	4.98	9.9e-07	0.000244		nucleoside triphosphate metabolic process (GO:0009141)	55	5	0.06	+	79.63	6.48e-09	1.2e-06	peptide biosynthetic process (GO:0043043)	247	14	1.55	+	9.03	1e-09	3.71e-07		protein polyubiquitination (GO:0000209)	102	7	1.62	+	4.32	0.00164	0.0428
transcription by RNA polymerase II (GO:0006366)	1350	13	2.7	+	4.82	1.43e-06	0.000318		ATP metabolic process (GO:0046034)	66	6	0.08	+	79.63	1.66e-10	3.69e-07	ribonucleoprotein complex biogenesis (GO:0022613)	217	12	1.36	+	8.81	2.16e-08	4.8e-06		positive regulation of catalytic activity (GO:0043085)	286	19	4.54	+	4.18	3.8e-07	4.44e-05
regulation of transcription, DNA-templated (GO:0006355)	1626	13	3.25	+	4	1.09e-05	0.00221		proton transmembrane transport (GO:1902600)	57	5	0.07	+	76.83	7.66e-09	1.31e-06	peptide metabolic process (GO:0006518)	306	16	1.92	+	8.33	1.84e-10	2.04e-07		regulation of cell migration (GO:0030334)	107	7	1.7	+	4.12	0.00212	0.0475
regulation of nucleic acid-templated transcription (GO:1903506)	1626	13	3.25	+	4	1.09e-05	0.00202		purine ribonucleotide biosynthetic process (GO:0009152)	90	5	0.1	+	48.66	6.69e-08	7.82e-06	amide biosynthetic process (GO:0043604)	286	14	1.8	+	7.8	6.01e-09	1.48e-06		protein phosphorylation (GO:0006468)	426	26	6.77	+	3.84	1.35e-08	4.27e-06
regulation of RNA biosynthetic process (GO:2001141)	1626	13	3.25	+	4	1.09e-05	0.00187		ribonucleotide biosynthetic process (GO:0009260)	94	5	0.11	+	46.59	8.23e-08	8.71e-06	cellular amide metabolic process (GO:0043603)	400	18	2.51	+	7.17	1.28e-10	2.84e-07		regulation of catabolic process (GO:0009894)	164	10	2.61	+	3.84	0.00043	0.0144
regulation of nitrogen compound metabolic process (GO:0051171)	2297	18	4.59	+	3.92	1.34e-07	7.45e-05		purine nucleotide biosynthetic process (GO:0006164)	98	5	0.11	+	44.69	1e-07	1.01e-05	actin filament organization (GO:0007015)	196	7	1.23	+	5.69	0.00029	0.0257		regulation of cellular catabolic process (GO:0031329)	149	9	2.37	+	3.8	0.000879	0.025
regulation of primary metabolic process (GO:0080090)	2327	18	4.65	+	3.87	1.63e-07	7.25e-05		ribose phosphate biosynthetic process (GO:0046390)	101	5	0.12	+	43.36	1.16e-07	1.12e-05	cellular protein-containing complex assembly (GO:0034622)	324	11	2.03	+	5.41	8.39e-06	0.0011		regulation of hydrolase activity (GO:0051336)	320	19	5.08	+	3.74	1.86e-06	0.000165
nucleic acid-templated transcription (GO:0097659)	1691	13	3.38	+	3.85	1.66e-05	0.00264		purine-containing compound biosynthetic process (GO:0072522)	103	5	0.12	+	42.52	1.27e-07	1.13e-05	protein-containing complex assembly (GO:0065003)	344	11	2.16	+	5.09	1.44e-05	0.00178		neuron development (GO:0048666)	234	13	3.72	+	3.5	0.000149	0.0056
transcription, DNA-templated (GO:0006351)	1691	13	3.38	+	3.85	1.66e-05	0.00246		nucleotide biosynthetic process (GO:0009165)	121	5	0.14	+	36.19	2.76e-07	2.35e-05	organonitrogen compound biosynthetic process (GO:1901566)	671	21	4.21	+	4.98	1.96e-09	6.22e-07		phosphorylation (GO:0016310)	517	28	8.21	+	3.41	4.13e-08	9.18e-06
RNA biosynthetic process (GO:0032774)	1699	13	3.39	+	3.83	1.75e-05	0.00243		purine ribonucleotide metabolic process (GO:0009150)	149	6	0.17	+	35.27	1.75e-08	2.77e-06	organelle assembly (GO:0070925)	313	9	1.97	+	4.58	0.000193	0.0179		positive regulation of molecular function (GO:0044093)	383	20	6.09	+	3.29	6.28e-06	0.000435
regulation of cellular metabolic process (GO:0031323)	2398	18	4.79	+	3.76	2.57e-07	9.52e-05		nucleoside phosphate biosynthetic process (GO:1901293)	125	5	0.14	+	35.04	3.22e-07	2.55e-05	protein-containing complex subunit organization (GO:0043933)	423	12	2.66	+	4.52	1.85e-05	0.00217		neuron differentiation (GO:0030182)	307	16	4.88	+	3.28	5.44e-05	0.00287
regulation of cellular macromolecule biosynthetic process (GO:2000112)	1757	13	3.51	+	3.7	2.5e-05	0.00308		ribonucleotide metabolic process (GO:0009259)	154	6	0.18	+	34.13	2.11e-08	3.13e-06	cellular component biogenesis (GO:0044085)	956	18	6	+	3	3.57e-05	0.00378		neuron projection development (GO:0031175)	216	11	3.43	+	3.21	0.000941	0.0261
regulation of macromolecule biosynthetic process (GO:0010556)	1761	13	3.52	+	3.69	2.56e-05	0.00299		purine nucleotide metabolic process (GO:0006163)	159	6	0.18	+	33.05	2.54e-08	3.52e-06	cellular protein metabolic process (GO:0044267)	1765	25	11.08	+	2.26	0.000114	0.011		plasma membrane bounded cell projection organization (GO:0120036)	410	20	6.51	+	3.07	1.62e-05	0.000997
regulation of RNA metabolic process (GO:0051252)	1775	13	3.55	+	3.67	2.78e-05	0.00308		ribose phosphate metabolic process (GO:0019693)	163	6	0.19	+	32.24	2.93e-08	3.82e-06	organonitrogen compound metabolic process (GO:1901564)	2615	36	16.42	+	2.19	4.28e-06	0.000634		cell projection organization (GO:0030030)	415	20	6.59	+	3.03	1.91e-05	0.00115
regulation of cellular biosynthetic process (GO:0031326)	1779	13	3.55	+	3.66	2.85e-05	0.00301		purine-containing compound metabolic process (GO:0072521)	173	6	0.2	+	30.38	4.13e-08	5.09e-06	protein metabolic process (GO:0019538)	2137	29	13.42	+	2.16	6.67e-05	0.00673		nervous system development (GO:0007399)	481	23	7.64	+	3.01	5.11e-06	0.000391
regulation of macromolecule metabolic process (GO:0060255)	2464	18	4.92	+	3.66	3.87e-07	0.000123		nucleotide metabolic process (GO:0009117)	194	6	0.22	+	27.09	7.97e-08	8.85e-06										cell migration (GO:0016477)	272	13	4.32	+	3.01	0.000589	0.019
regulation of biosynthetic process (GO:0009889)	1785	13	3.57	+	3.65	2.95e-05	0.00297		nucleoside phosphate metabolic process (GO:0006753)	208	6	0.24	+	25.27	1.19e-07	1.1e-05										generation of neurons (GO:0048699)	335	16	5.32	+	3.01	0.000143	0.00548
regulation of nucleobase-containing compound metabolic process (GO:0019219)	1823	13	3.64	+	3.57	3.68e-05	0.00355		generation of precursor metabolites and energy (GO:0006091)	117	3	0.13	+	22.46	0.000335	0.0191										localization of cell (GO:0051674)	316	15	5.02	+	2.99	0.000245	0.00905
regulation of gene expression (GO:0010468)	2008	14	4.01	+	3.49	2.14e-05	0.00279		nucleobase-containing small molecule metabolic process (GO:0055086)	242	6	0.28	+	21.72	2.84e-07	2.33e-05										cell motility (GO:0048870)	316	15	5.02	+	2.99	0.000245	0.0089
regulation of metabolic process (GO:0019222)	2585	18	5.16	+	3.49	7.89e-07	0.000219		organophosphate biosynthetic process (GO:0090407)	228	5	0.26	+	19.21	5.7e-06	0.000408										regulation of catalytic activity (GO:0050790)	587	27	9.33	+	2.9	1.54e-06	0.000142
nucleobase-containing compound biosynthetic process (GO:0034654)	1912	13	3.82	+	3.4	6.03e-05	0.00496		carbohydrate derivative biosynthetic process (GO:1901137)	270	5	0.31	+	16.22	1.27e-05	0.000857										neurogenesis (GO:0022008)	353	16	5.61	+	2.85	0.000252	0.00887
heterocycle biosynthetic process (GO:0018130)	1939	13	3.87	+	3.36	6.97e-05	0.00553		inorganic cation transmembrane transport (GO:0098662)	307	5	0.35	+	14.27	2.34e-05	0.00153										ubiquitin-dependent protein catabolic process (GO:0006511)	297	13	4.72	+	2.75	0.00127	0.0344
aromatic compound biosynthetic process (GO:0019438)	1939	13	3.87	+	3.36	6.97e-05	0.00534		organophosphate metabolic process (GO:0019637)	387	6	0.44	+	13.58	4.13e-06	0.000306										locomotion (GO:0040011)	392	17	6.23	+	2.73	0.000267	0.00925
organic cyclic compound biosynthetic process (GO:1901362)	1968	13	3.93	+	3.31	8.12e-05	0.00581		inorganic ion transmembrane transport (GO:0098660)	332	5	0.38	+	13.19	3.38e-05	0.00214										modification-dependent protein catabolic process (GO:0019941)	306	13	4.86	+	2.67	0.00164	0.0424
cellular macromolecule biosynthetic process (GO:0034645)	2206	13	4.41	+	2.95	0.000256	0.0167		cation transmembrane transport (GO:0098655)	340	5	0.39	+	12.88	3.78e-05	0.00233										modification-dependent macromolecule catabolic process (GO:0043632)	311	13	4.94	+	2.63	0.00188	0.044
macromolecule biosynthetic process (GO:0009059)	2211	13	4.42	+	2.94	0.000262	0.0166		carbohydrate derivative metabolic process (GO:1901135)	432	6	0.49	+	12.17	7.69e-06	0.000533										cellular protein modification process (GO:0006464)	1183	48	18.8	+	2.55	6.85e-09	3.8e-06
cellular nitrogen compound biosynthetic process (GO:0044271)	2226	13	4.45	+	2.92	0.00028	0.0164		small molecule metabolic process (GO:0044281)	678	8	0.77	+	10.34	5.66e-07	4.34e-05										protein modification process (GO:0036211)	1183	48	18.8	+	2.55	6.85e-09	3.04e-06
RNA metabolic process (GO:0016070)	2300	13	4.6	+	2.83	0.000386	0.0214		cation transport (GO:0006812)	424	5	0.48	+	10.33	0.000106	0.00637										proteolysis involved in cellular protein catabolic process (GO:0051603)	347	14	5.51	+	2.54	0.00175	0.0423
regulation of cellular process (GO:0050794)	4992	28	9.97	+	2.81	4.79e-09	1.06e-05		ion transmembrane transport (GO:0034220)	430	5	0.49	+	10.19	0.000113	0.00662										cellular protein catabolic process (GO:0044257)	348	14	5.53	+	2.53	0.0018	0.0425
regulation of biological process (GO:0050789)	5213	28	10.42	+	2.69	1.34e-08	1.48e-05		transmembrane transport (GO:0055085)	556	5	0.63	+	7.88	0.000369	0.0205										regulation of molecular function (GO:0065009)	748	30	11.88	+	2.52	5.68e-06	0.00042
biological regulation (GO:0065007)	5656	29	11.3	+	2.57	1.56e-08	1.16e-05		ion transport (GO:0006811)	600	5	0.68	+	7.3	0.000521	0.0282										macromolecule modification (GO:0043412)	1282	51	20.37	+	2.5	3.16e-09	2.34e-06
nucleic acid metabolic process (GO:0090304)	2558	13	5.11	+	2.54	0.00107	0.0474		organonitrogen compound biosynthetic process (GO:1901566)	671	5	0.77	+	6.53	0.000862	0.0435										cellular macromolecule catabolic process (GO:0044265)	467	18	7.42	+	2.43	0.000682	0.0202
cellular macromolecule metabolic process (GO:0044260)	3753	19	7.5	+	2.53	3.98e-05	0.00368		phosphate-containing compound metabolic process (GO:0006796)	945	6	1.08	+	5.56	0.00056	0.0296										positive regulation of nitrogen compound metabolic process (GO:0051173)	565	21	8.98	+	2.34	0.000481	0.016
nucleobase-containing compound metabolic process (GO:0006139)	2797	14	5.59	+	2.51	0.000743	0.0393		phosphorus metabolic process (GO:0006793)	950	6	1.08	+	5.53	0.000575	0.0297										phosphate-containing compound metabolic process (GO:0006796)	945	34	15.01	+	2.26	1.48e-05	0.000966
gene expression (GO:0010467)	2800	14	5.59	+	2.5	0.000751	0.0388																			phosphorus metabolic process (GO:0006793)	950	34	15.09	+	2.25	1.6e-05	0.00102
heterocycle metabolic process (GO:0046483)	2843	14	5.68	+	2.46	0.000876	0.0423																			positive regulation of macromolecule metabolic process (GO:0010604)	601	21	9.55	+	2.2	0.00138	0.037
cellular aromatic compound metabolic process (GO:0006725)	2853	14	5.7	+	2.46	0.000907	0.042																			macromolecule catabolic process (GO:0009057)	516	18	8.2	+	2.2	0.0022	0.0487
organic cyclic compound metabolic process (GO:1901360)	2921	14	5.84	+	2.4	0.00115	0.0499																			cellular protein metabolic process (GO:0044267)	1765	61	28.04	+	2.18	1.51e-08	3.74e-06
cellular process (GO:0009987)	10066	31	20.11	+	1.54	0.000941	0.0426																			positive regulation of cellular metabolic process (GO:0031325)	622	21	9.88	+	2.12	0.00168	0.0418
biological_process (GO:0008150)	11136	34	22.25	+	1.53	0.000266	0.0164																			positive regulation of metabolic process (GO:0009893)	673	22	10.69	+	2.06	0.00166	0.0423
Unclassified (UNCLASSIFIED)	9886	8	19.75	-	0.41	0.000266	0.0159																			regulation of transcription by RNA polymerase II (GO:0006357)	1306	41	20.75	+	1.98	5.34e-05	0.00289
																										transcription by RNA polymerase II (GO:0006366)	1350	42	21.45	+	1.96	4.41e-05	0.00251
																										system development (GO:0048731)	868	26	13.79	+	1.89	0.00225	0.0495
																										regulation of metabolic process (GO:0019222)	2585	76	41.07	+	1.85	1.51e-07	1.97e-05
																										regulation of gene expression (GO:0010468)	2008	59	31.9	+	1.85	5.69e-06	0.000407
																										cellular macromolecule metabolic process (GO:0044260)	3753	110	59.63	+	1.84	5.52e-11	6.13e-08
																										regulation of macromolecule metabolic process (GO:0060255)	2464	72	39.15	+	1.84	5.33e-07	5.92e-05
																										protein metabolic process (GO:0019538)	2137	62	33.95	+	1.83	4.37e-06	0.000346
																										regulation of transcription, DNA-templated (GO:0006355)	1626	47	25.83	+	1.82	8.24e-05	0.00425
																										regulation of nucleic acid-templated transcription (GO:1903506)	1626	47	25.83	+	1.82	8.24e-05	0.00416
																										regulation of RNA biosynthetic process (GO:2001141)	1626	47	25.83	+	1.82	8.24e-05	0.00407
																										regulation of cellular metabolic process (GO:0031323)	2398	69	38.1	+	1.81	1.53e-06	0.000148
																										regulation of nitrogen compound metabolic process (GO:0051171)	2297	66	36.5	+	1.81	2.51e-06	0.000214
																										regulation of RNA metabolic process (GO:0051252)	1775	51	28.2	+	1.81	4.49e-05	0.00249
																										regulation of cellular macromolecule biosynthetic process (GO:2000112)	1757	50	27.92	+	1.79	9.18e-05	0.00425
																										regulation of macromolecule biosynthetic process (GO:0010556)	1761	50	27.98	+	1.79	9.33e-05	0.00422
																										nucleic acid-templated transcription (GO:0097659)	1691	48	26.87	+	1.79	0.000109	0.00466
																										transcription, DNA-templated (GO:0006351)	1691	48	26.87	+	1.79	0.000109	0.00458
																										regulation of primary metabolic process (GO:0080090)	2327	66	36.97	+	1.79	4.25e-06	0.000349
																										RNA biosynthetic process (GO:0032774)	1699	48	26.99	+	1.78	0.000117	0.00471
																										regulation of cellular biosynthetic process (GO:0031326)	1779	50	28.26	+	1.77	0.000103	0.00456
																										regulation of biosynthetic process (GO:0009889)	1785	50	28.36	+	1.76	0.000107	0.00466
																										regulation of nucleobase-containing compound metabolic process (GO:0019219)	1823	51	28.96	+	1.76	8.66e-05	0.00418
																										anatomical structure development (GO:0048856)	1263	35	20.07	+	1.74	0.00166	0.0418
																										developmental process (GO:0032502)	1409	39	22.39	+	1.74	0.000895	0.0252
																										biological regulation (GO:0065007)	5656	149	89.86	+	1.66	7.34e-12	1.63e-08
																										RNA metabolic process (GO:0016070)	2300	60	36.54	+	1.64	0.00014	0.00547
																										cellular macromolecule biosynthetic process (GO:0034645)	2206	56	35.05	+	1.6	0.0006	0.0188
																										macromolecule biosynthetic process (GO:0009059)	2211	56	35.13	+	1.59	0.000608	0.0188
																										heterocycle biosynthetic process (GO:0018130)	1939	49	30.81	+	1.59	0.0016	0.0423
																										macromolecule metabolic process (GO:0043170)	4759	120	75.61	+	1.59	5.41e-08	1.09e-05
																										cellular component organization (GO:0016043)	2501	63	39.74	+	1.59	0.000245	0.00876
																										regulation of biological process (GO:0050789)	5213	131	82.82	+	1.58	1.04e-08	3.85e-06
																										nucleobase-containing compound biosynthetic process (GO:0034654)	1912	48	30.38	+	1.58	0.00207	0.0475
																										organic cyclic compound biosynthetic process (GO:1901362)	1968	49	31.27	+	1.57	0.00179	0.0426
																										aromatic compound biosynthetic process (GO:0019438)	1939	48	30.81	+	1.56	0.00229	0.0498
																										regulation of cellular process (GO:0050794)	4992	123	79.31	+	1.55	1.29e-07	2.21e-05
																										nucleic acid metabolic process (GO:0090304)	2558	63	40.64	+	1.55	0.000523	0.0171
																										organonitrogen compound metabolic process (GO:1901564)	2615	64	41.55	+	1.54	0.00059	0.0187
																										nitrogen compound metabolic process (GO:0006807)	4946	119	78.58	+	1.51	9.59e-07	9.68e-05
																										cellular component organization or biogenesis (GO:0071840)	2622	63	41.66	+	1.51	0.000848	0.0244
																										gene expression (GO:0010467)	2800	67	44.49	+	1.51	0.000645	0.0194
																										cellular metabolic process (GO:0044237)	5237	125	83.21	+	1.5	5.8e-07	6.14e-05
																										heterocycle metabolic process (GO:0046483)	2843	67	45.17	+	1.48	0.000948	0.026
																										nucleobase-containing compound metabolic process (GO:0006139)	2797	65	44.44	+	1.46	0.00199	0.046
																										cellular aromatic compound metabolic process (GO:0006725)	2853	66	45.33	+	1.46	0.0017	0.0415
																										primary metabolic process (GO:0044238)	5210	120	82.78	+	1.45	7.27e-06	0.000489
																										metabolic process (GO:0008152)	5900	129	93.74	+	1.38	3.76e-05	0.00219
																										organic substance metabolic process (GO:0071704)	5677	123	90.2	+	1.36	0.000113	0.00465
																										cellular process (GO:0009987)	10066	208	159.93	+	1.3	1.81e-07	2.23e-05
																										biological_process (GO:0008150)	11136	225	176.93	+	1.27	1.3e-07	2.06e-05
																										Unclassified (UNCLASSIFIED)	9886	109	157.07	-	0.69	1.3e-07	1.92e-05

## Sheet: Wt v iKD within cluster
	p_val	avg_log2FC	pct.1	pct.2	p_val_adj	clusterID of comparison	Cluster name	padj<0.05	Higher in?	All genes with |log2(foldchg)|>0.25 shown; only padj<0.05 used for GO analysis
Fkbp5	6.62545e-14	0.875068	0.939	0.787	2.13903e-09	6	aNSC	yes	Wt
Ddit4	1.79471e-10	0.867321	0.589	0.213	5.79421e-06	6	aNSC	yes	Wt
Uty	1.4189e-10	0.727946	0.396	0.046	4.58093e-06	6	aNSC	yes	Wt
Ddx3y	3.69753e-11	0.698307	0.386	0.028	1.19375e-06	6	aNSC	yes	Wt
Eif2s3y	3.85867e-09	0.55783	0.376	0.056	0.000124577	6	aNSC	yes	Wt
Hspa8	8.41714e-08	0.438625	0.995	0.954	0.00271747	6	aNSC	yes	Wt
Rpl35a	1.2375e-06	0.385172	0.995	0.935	0.0399527	6	aNSC	yes	Wt
Enpp2	8.03203e-09	-0.315543	0.01	0.194	0.000259314	6	aNSC	yes	iKD
Tsix	7.24996e-08	-0.412819	0.112	0.38	0.00234065	6	aNSC	yes	iKD
Xist	4.66103e-30	-1.89344	0.208	0.898	1.50481e-25	6	aNSC	yes	iKD
Ttr	1.88462e-56	-3.27503	0.122	0.991	6.08449e-52	6	aNSC	yes	iKD
Gt(ROSA)26Sor	2.98503e-16	0.330768	0.586	0.387	9.63718e-12	2	IPC1	yes	Wt
Dnaja1	5.87313e-15	0.328803	0.788	0.637	1.89614e-10	2	IPC1	yes	Wt
Rps29	2.44532e-29	0.321101	0.997	0.997	7.89471e-25	2	IPC1	yes	Wt
Hsp90ab1	3.58118e-16	0.30754	0.98	0.958	1.15618e-11	2	IPC1	yes	Wt
Hspa8	6.38982e-21	0.298004	0.991	0.97	2.06295e-16	2	IPC1	yes	Wt
Rpl39	1.54396e-16	0.290822	0.96	0.927	4.98469e-12	2	IPC1	yes	Wt
Rpl37	8.87012e-16	0.279549	0.98	0.946	2.86372e-11	2	IPC1	yes	Wt
Rpl37a	1.04999e-17	0.261721	0.987	0.949	3.38991e-13	2	IPC1	yes	Wt
Rps27	1.39068e-15	0.253777	0.96	0.895	4.48982e-11	2	IPC1	yes	Wt
Trem2	9.42563e-22	0.251925	0.999	0.998	3.04306e-17	2	IPC1	yes	Wt
Tnfrsf21	1.19317e-07	-0.264041	0.765	0.783	0.00385216	2	IPC1	yes	iKD
4933406I18Rik	2.55824e-12	-0.272366	0.976	0.989	8.25929e-08	2	IPC1	yes	iKD
Crybb1	3.93665e-12	-0.334199	0.837	0.878	1.27095e-07	2	IPC1	yes	iKD
Enpp2	5.18143e-40	-0.372038	0.006	0.195	1.67282e-35	2	IPC1	yes	iKD
Ttr	0	-3.28921	0.083	0.999	0	2	IPC1	yes	iKD
Fkbp5	2.80017e-166	1.21626	0.996	0.87	9.04035e-162	3	IPC2	yes	Wt
Ddit4	2.98487e-69	0.877317	0.763	0.363	9.63665e-65	3	IPC2	yes	Wt
B4galt1	9.05945e-50	0.677366	0.97	0.873	2.92485e-45	3	IPC2	yes	Wt
Rnf169	1.94364e-43	0.656007	0.914	0.781	6.27504e-39	3	IPC2	yes	Wt
Nfkbia	3.5031e-39	0.53721	0.91	0.715	1.13098e-34	3	IPC2	yes	Wt
Gm22146	3.78e-51	0.534274	0.389	0.079	1.22037e-46	3	IPC2	yes	Wt
Ccnd3	8.05384e-48	0.526255	0.99	0.956	2.60018e-43	3	IPC2	yes	Wt
Cebpb	3.76599e-27	0.472241	0.872	0.69	1.21585e-22	3	IPC2	yes	Wt
Slc1a3	1.92173e-21	0.46093	0.928	0.849	6.20431e-17	3	IPC2	yes	Wt
Id2	3.66384e-14	0.452211	0.378	0.217	1.18287e-09	3	IPC2	yes	Wt
Mlxip	8.71227e-28	0.441391	0.815	0.595	2.81276e-23	3	IPC2	yes	Wt
Tsc22d3	4.86568e-23	0.433173	0.914	0.786	1.57088e-18	3	IPC2	yes	Wt
Osbpl11	9.92808e-22	0.430524	0.876	0.733	3.20528e-17	3	IPC2	yes	Wt
Rbm47	1.0569e-19	0.427039	0.887	0.763	3.41221e-15	3	IPC2	yes	Wt
Sgk1	5.11987e-20	0.426226	0.96	0.921	1.65295e-15	3	IPC2	yes	Wt
Ppp1r21	4.26763e-18	0.379748	0.826	0.678	1.37781e-13	3	IPC2	yes	Wt
Mar1	3.65058e-21	0.370525	0.963	0.907	1.17859e-16	3	IPC2	yes	Wt
Cpeb2	4.07511e-09	0.353542	0.655	0.522	0.000131565	3	IPC2	yes	Wt
Cep152	1.10178e-09	0.340653	0.599	0.454	3.55709e-05	3	IPC2	yes	Wt
Aff1	1.44902e-12	0.336183	0.624	0.455	4.67816e-08	3	IPC2	yes	Wt
Tent5a	1.12379e-09	0.328258	0.759	0.61	3.62815e-05	3	IPC2	yes	Wt
Tbc1d9	2.23346e-12	0.326686	0.824	0.71	7.21073e-08	3	IPC2	yes	Wt
Pik3r1	4.52271e-19	0.326559	0.987	0.952	1.46016e-14	3	IPC2	yes	Wt
Jade2	3.47045e-13	0.324633	0.628	0.458	1.12044e-08	3	IPC2	yes	Wt
Stab1	6.44169e-13	0.320389	0.822	0.697	2.0797e-08	3	IPC2	yes	Wt
Adap2os	9.60562e-17	0.315636	0.889	0.759	3.10118e-12	3	IPC2	yes	Wt
Picalm	2.05455e-24	0.315195	0.996	0.986	6.63311e-20	3	IPC2	yes	Wt
Rassf2	2.73432e-15	0.311015	0.871	0.758	8.82774e-11	3	IPC2	yes	Wt
Rps29	3.06054e-24	0.302671	0.996	0.995	9.88095e-20	3	IPC2	yes	Wt
P3h2	2.83986e-09	0.302051	0.896	0.858	9.1685e-05	3	IPC2	yes	Wt
Pten	3.29918e-17	0.297988	0.962	0.902	1.06514e-12	3	IPC2	yes	Wt
Ptk2b	7.41757e-10	0.297241	0.734	0.605	2.39476e-05	3	IPC2	yes	Wt
Arhgap22	1.29015e-10	0.288035	0.882	0.802	4.16526e-06	3	IPC2	yes	Wt
Zfp36l2	2.28782e-12	0.282498	0.951	0.903	7.38624e-08	3	IPC2	yes	Wt
Sesn1	1.49576e-06	0.28194	0.756	0.648	0.0482907	3	IPC2	yes	Wt
Entpd1	2.73602e-19	0.281129	0.996	0.97	8.83324e-15	3	IPC2	yes	Wt
Gns	5.68752e-15	0.273794	0.98	0.924	1.83622e-10	3	IPC2	yes	Wt
Tagap	1.28446e-09	0.273589	0.785	0.649	4.14687e-05	3	IPC2	yes	Wt
Armh3	1.81842e-10	0.270299	0.613	0.443	5.87076e-06	3	IPC2	yes	Wt
Rps27	4.14637e-15	0.2681	0.963	0.907	1.33866e-10	3	IPC2	yes	Wt
Eva1a	1.28398e-09	0.265164	0.358	0.226	4.14534e-05	3	IPC2	yes	Wt
Tgfbr1	6.00147e-20	0.263976	1	1	1.93757e-15	3	IPC2	yes	Wt
Sort1	1.09126e-08	0.26395	0.785	0.686	0.000352313	3	IPC2	yes	Wt
Rpl37	7.24289e-15	0.259567	0.974	0.953	2.33837e-10	3	IPC2	yes	Wt
Traf5	3.82755e-08	0.257227	0.57	0.443	0.00123572	3	IPC2	yes	Wt
Zfp652	6.26557e-11	0.250537	0.951	0.89	2.02284e-06	3	IPC2	yes	Wt
Ptprj	3.82234e-11	0.250018	0.979	0.938	1.23404e-06	3	IPC2	yes	Wt
Hhex	1.28185e-07	-0.25479	0.484	0.551	0.00413845	3	IPC2	yes	iKD
Gm15726	4.2887e-07	-0.256597	0.417	0.512	0.0138461	3	IPC2	yes	iKD
Dusp7	5.80209e-10	-0.256892	0.485	0.581	1.8732e-05	3	IPC2	yes	iKD
Clip1	8.00289e-08	-0.265359	0.656	0.71	0.00258373	3	IPC2	yes	iKD
Numb	4.56479e-15	-0.268516	0.986	0.994	1.47374e-10	3	IPC2	yes	iKD
Inka1	8.6073e-10	-0.27595	0.533	0.589	2.77887e-05	3	IPC2	yes	iKD
Slc16a6	1.06293e-11	-0.277246	0.791	0.845	3.43167e-07	3	IPC2	yes	iKD
G530011O06Rik	5.13776e-10	-0.293393	0.459	0.567	1.65872e-05	3	IPC2	yes	iKD
Tmx4	2.537e-08	-0.294164	0.791	0.86	0.000819072	3	IPC2	yes	iKD
Mid1	1.43912e-07	-0.306348	0.426	0.496	0.0046462	3	IPC2	yes	iKD
Apbb1ip	2.73359e-25	-0.320466	0.995	0.997	8.8254e-21	3	IPC2	yes	iKD
Enpp2	6.29267e-41	-0.320601	0.008	0.166	2.03159e-36	3	IPC2	yes	iKD
Fos	4.33707e-12	-0.322733	0.947	0.961	1.40022e-07	3	IPC2	yes	iKD
Gnas	3.30565e-13	-0.345203	0.949	0.962	1.06723e-08	3	IPC2	yes	iKD
Ubash3b	1.56507e-16	-0.355738	0.901	0.936	5.05283e-12	3	IPC2	yes	iKD
Fosb	6.86492e-20	-0.431835	0.703	0.846	2.21634e-15	3	IPC2	yes	iKD
Xist	1.56893e-22	-1.25075	0.038	0.16	5.0653e-18	3	IPC2	yes	iKD
Ttr	0	-3.24965	0.104	0.997	0	3	IPC2	yes	iKD
Rps21	3.55846e-26	0.340739	0.99	0.966	1.14885e-21	1	NSPC	yes	Wt
Gt(ROSA)26Sor	1.16243e-15	0.338837	0.532	0.344	3.75292e-11	1	NSPC	yes	Wt
E330020D12Rik	2.77425e-08	0.334105	0.659	0.535	0.000895667	1	NSPC	yes	Wt
Fkbp5	1.34925e-08	0.325351	0.839	0.791	0.000435607	1	NSPC	yes	Wt
Rps27	1.06821e-20	0.317346	0.972	0.925	3.44871e-16	1	NSPC	yes	Wt
Rps28	5.39897e-17	0.293957	0.956	0.904	1.74306e-12	1	NSPC	yes	Wt
Rpl39	4.04828e-16	0.277139	0.966	0.935	1.30699e-11	1	NSPC	yes	Wt
Rnaset2a	1.07588e-11	0.272648	0.6	0.428	3.47348e-07	1	NSPC	yes	Wt
Rpl37a	9.4853e-19	0.270067	0.987	0.966	3.06233e-14	1	NSPC	yes	Wt
Gm48089	1.79235e-08	0.269461	0.375	0.256	0.000578661	1	NSPC	yes	Wt
Rps29	9.19441e-27	0.268906	1	0.99	2.96842e-22	1	NSPC	yes	Wt
Dnaja1	1.77501e-08	0.26757	0.787	0.676	0.000573063	1	NSPC	yes	Wt
Ddit4	7.71557e-08	0.264947	0.463	0.343	0.00249097	1	NSPC	yes	Wt
Nfkbia	1.65672e-07	0.264226	0.809	0.727	0.00534872	1	NSPC	yes	Wt
Crybb1	7.66114e-11	-0.292481	0.877	0.906	2.4734e-06	1	NSPC	yes	iKD
Enpp2	2.64727e-39	-0.37865	0.012	0.167	8.54673e-35	1	NSPC	yes	iKD
Ttr	0	-3.40695	0.086	0.996	0	1	NSPC	yes	iKD
Enpp2	1.29147e-08	-0.3927	0	0.215	0.000416951	7	qNSC1	yes	iKD
Ttr	1.43581e-52	-3.26577	0.104	1	4.63551e-48	7	qNSC1	yes	iKD
Fkbp5	2.45585e-14	0.840894	0.918	0.788	7.9287e-10	5	qNSC2	yes	Wt
Rps28	1.59957e-07	0.396838	0.974	0.951	0.0051642	5	qNSC2	yes	Wt
Rpl37	5.40201e-08	0.379117	0.99	0.967	0.00174404	5	qNSC2	yes	Wt
Rpl39	7.3131e-08	0.369988	0.969	0.967	0.00236103	5	qNSC2	yes	Wt
Rps27	6.12726e-07	0.366852	0.974	0.928	0.0197819	5	qNSC2	yes	Wt
Ccnd3	3.24801e-07	0.356054	0.979	0.948	0.0104862	5	qNSC2	yes	Wt
Ddx3y	2.83594e-07	0.354153	0.251	0.081	0.00915584	5	qNSC2	yes	Wt
Rps21	1.38124e-06	0.328743	0.995	0.997	0.0445932	5	qNSC2	yes	Wt
Rps29	1.43478e-08	0.323834	0.995	0.997	0.000463217	5	qNSC2	yes	Wt
Enpp2	1.63843e-10	-0.399137	0.015	0.221	5.28969e-06	5	qNSC2	yes	iKD
Gnas	2.13083e-08	-0.613509	0.974	0.984	0.000687938	5	qNSC2	yes	iKD
Xist	1.63201e-09	-0.638396	0.523	0.792	5.26896e-05	5	qNSC2	yes	iKD
Ttr	6.02936e-82	-3.1888	0.108	0.997	1.94658e-77	5	qNSC2	yes	iKD
Tsc22d3	2.42802e-05	0.592681	0.873	0.676	0.783887	6	aNSC	no	Wt
Cebpb	1.07746e-05	0.552885	0.873	0.694	0.347858	6	aNSC	no	Wt
B4galt1	2.35912e-06	0.530564	0.924	0.898	0.0761643	6	aNSC	no	Wt
Ccnd3	2.84181e-06	0.519003	0.995	0.907	0.0917478	6	aNSC	no	Wt
H1f0	0.0564833	0.515282	0.274	0.185	1	6	aNSC	no	Wt
Serpine1	0.0661383	0.473128	0.147	0.074	1	6	aNSC	no	Wt
Dnaja1	0.000226169	0.470432	0.868	0.769	1	6	aNSC	no	Wt
Slc1a3	0.000151887	0.465185	0.858	0.722	1	6	aNSC	no	Wt
Rps28	4.32246e-05	0.426634	0.975	0.824	1	6	aNSC	no	Wt
Rps27	1.80617e-05	0.419736	0.985	0.907	0.58312	6	aNSC	no	Wt
Gm22146	1.21511e-05	0.414354	0.289	0.074	0.392298	6	aNSC	no	Wt
Klf4	0.0613953	0.411234	0.508	0.407	1	6	aNSC	no	Wt
Hsp90ab1	7.68064e-05	0.408526	0.975	0.981	1	6	aNSC	no	Wt
Psma4	0.000442621	0.405933	0.584	0.37	1	6	aNSC	no	Wt
Rasgef1b	0.00326884	0.400504	0.467	0.306	1	6	aNSC	no	Wt
Lag3	0.000904235	0.400007	0.69	0.481	1	6	aNSC	no	Wt
Klf2	0.00228223	0.394145	0.792	0.63	1	6	aNSC	no	Wt
Zfp36l2	0.000145106	0.39355	0.97	0.861	1	6	aNSC	no	Wt
Calm2	0.000134189	0.389584	0.97	0.907	1	6	aNSC	no	Wt
Cep152	0.00956688	0.388427	0.594	0.472	1	6	aNSC	no	Wt
B4galt4	0.000224857	0.385154	0.569	0.324	1	6	aNSC	no	Wt
Trem2	3.83637e-06	0.383796	1	0.972	0.123857	6	aNSC	no	Wt
Rnf169	0.000144937	0.383538	0.898	0.722	1	6	aNSC	no	Wt
Ost4	0.000136101	0.381926	0.563	0.333	1	6	aNSC	no	Wt
Mif	0.00581274	0.370351	0.482	0.296	1	6	aNSC	no	Wt
Ifitm3	0.0140681	0.366233	0.751	0.583	1	6	aNSC	no	Wt
Atp6v0a2	0.00111925	0.361626	0.766	0.565	1	6	aNSC	no	Wt
Herc6	0.00681755	0.357808	0.797	0.639	1	6	aNSC	no	Wt
Dst	0.000521513	0.353178	0.99	0.981	1	6	aNSC	no	Wt
Btg1	0.0015246	0.353156	0.924	0.88	1	6	aNSC	no	Wt
Srp14	0.00130288	0.351765	0.513	0.324	1	6	aNSC	no	Wt
Sgk3	0.000344115	0.348215	0.706	0.472	1	6	aNSC	no	Wt
mt-Nd3	0.00161944	0.346432	0.655	0.444	1	6	aNSC	no	Wt
Rpl39	3.58206e-05	0.345892	0.97	0.917	1	6	aNSC	no	Wt
Irgm1	0.0218599	0.345009	0.569	0.435	1	6	aNSC	no	Wt
Gns	2.62228e-05	0.341389	0.99	0.926	0.846602	6	aNSC	no	Wt
Rpl37	0.00212367	0.336631	0.98	0.963	1	6	aNSC	no	Wt
Ago3	0.00369301	0.335795	0.645	0.444	1	6	aNSC	no	Wt
Tmem258	0.00231898	0.330469	0.416	0.25	1	6	aNSC	no	Wt
Smg1	0.00237923	0.32827	0.751	0.602	1	6	aNSC	no	Wt
Ikzf1	0.000600347	0.326505	0.985	0.963	1	6	aNSC	no	Wt
Nfam1	0.00496465	0.325794	0.548	0.398	1	6	aNSC	no	Wt
Slfn2	0.00308118	0.325017	0.853	0.759	1	6	aNSC	no	Wt
Hist1h1c	0.0209317	0.322124	0.604	0.454	1	6	aNSC	no	Wt
Rpl38	0.000193809	0.320024	0.949	0.87	1	6	aNSC	no	Wt
Ifit3	0.0399243	0.319613	0.721	0.602	1	6	aNSC	no	Wt
Rpl41	0.00141678	0.319275	0.985	0.926	1	6	aNSC	no	Wt
Ddx18	0.0011895	0.317068	0.472	0.269	1	6	aNSC	no	Wt
Tmsb10	0.00575932	0.31478	0.487	0.306	1	6	aNSC	no	Wt
Gm34455	0.0255647	0.313398	0.66	0.537	1	6	aNSC	no	Wt
Rps29	2.02321e-05	0.312175	1	0.981	0.653193	6	aNSC	no	Wt
Tbc1d9	0.0052399	0.311647	0.827	0.676	1	6	aNSC	no	Wt
P4ha1	0.00281302	0.310231	0.909	0.796	1	6	aNSC	no	Wt
Gm37240	0.00627376	0.305941	0.437	0.269	1	6	aNSC	no	Wt
Lgals3bp	0.011662	0.304004	0.883	0.806	1	6	aNSC	no	Wt
Uqcr11	0.0259224	0.30123	0.472	0.352	1	6	aNSC	no	Wt
Pnpla2	0.00778519	0.301169	0.381	0.222	1	6	aNSC	no	Wt
Cops4	0.107564	0.300815	0.726	0.685	1	6	aNSC	no	Wt
Uqcrb	0.00351373	0.300354	0.701	0.481	1	6	aNSC	no	Wt
H2afy	0.00164179	0.299618	0.69	0.5	1	6	aNSC	no	Wt
Tmc7	0.00327561	0.297818	0.325	0.167	1	6	aNSC	no	Wt
Sgk1	0.0157111	0.295881	0.914	0.843	1	6	aNSC	no	Wt
Fhad1	0.0213839	0.29528	0.33	0.204	1	6	aNSC	no	Wt
Mlxip	0.00734224	0.292175	0.721	0.574	1	6	aNSC	no	Wt
Trim30d	0.0208286	0.291745	0.863	0.731	1	6	aNSC	no	Wt
Emd	0.00264842	0.28972	0.325	0.167	1	6	aNSC	no	Wt
Tent5a	0.00635721	0.289654	0.898	0.722	1	6	aNSC	no	Wt
Slc29a1	0.0264135	0.287345	0.426	0.296	1	6	aNSC	no	Wt
Rdm1	0.0216411	0.2873	0.365	0.241	1	6	aNSC	no	Wt
Il16	0.00383479	0.287093	0.462	0.296	1	6	aNSC	no	Wt
Tagap	0.00604369	0.28647	0.701	0.537	1	6	aNSC	no	Wt
Nlrc5	0.00340275	0.284803	0.421	0.241	1	6	aNSC	no	Wt
Abca1	0.0189646	0.284731	0.888	0.769	1	6	aNSC	no	Wt
Peli2	0.00892408	0.284394	0.665	0.519	1	6	aNSC	no	Wt
Ccl12	0.15819	0.282696	0.736	0.648	1	6	aNSC	no	Wt
Ap3b1	0.0162541	0.280907	0.731	0.62	1	6	aNSC	no	Wt
Arhgdib	0.0133189	0.28087	0.832	0.759	1	6	aNSC	no	Wt
Xrn1	0.00570147	0.280202	0.675	0.463	1	6	aNSC	no	Wt
Ly6a	0.0249068	0.280137	0.508	0.361	1	6	aNSC	no	Wt
Arhgap12	0.00789284	0.279785	0.777	0.62	1	6	aNSC	no	Wt
Il15ra	0.00469013	0.279048	0.391	0.222	1	6	aNSC	no	Wt
Ttf1	0.00759537	0.278122	0.315	0.176	1	6	aNSC	no	Wt
H2-T23	0.00416682	0.277579	0.929	0.815	1	6	aNSC	no	Wt
Cnih4	0.0102199	0.276932	0.543	0.38	1	6	aNSC	no	Wt
Hmox2	0.00355564	0.276638	0.848	0.722	1	6	aNSC	no	Wt
Xaf1	0.00654374	0.275351	0.766	0.593	1	6	aNSC	no	Wt
Gm34921	0.123613	0.274569	0.396	0.315	1	6	aNSC	no	Wt
Ywhah	0.00593961	0.273263	0.944	0.898	1	6	aNSC	no	Wt
Ptma	0.0131971	0.271863	0.995	0.926	1	6	aNSC	no	Wt
Bank1	0.0710201	0.271481	0.553	0.444	1	6	aNSC	no	Wt
Tuba1b	0.00667756	0.269954	0.756	0.574	1	6	aNSC	no	Wt
Tex14	0.175064	0.269633	0.497	0.417	1	6	aNSC	no	Wt
Isg15	0.0244859	0.269345	0.701	0.611	1	6	aNSC	no	Wt
Snta1	0.0101711	0.269164	0.68	0.546	1	6	aNSC	no	Wt
Atp5j2	0.00458899	0.268457	0.589	0.407	1	6	aNSC	no	Wt
Hist4h4	0.132525	0.26798	0.259	0.185	1	6	aNSC	no	Wt
Bzw1	0.0153888	0.267428	0.65	0.565	1	6	aNSC	no	Wt
Hspe1	0.0349117	0.266909	0.711	0.574	1	6	aNSC	no	Wt
Snhg8	0.0223774	0.265494	0.391	0.259	1	6	aNSC	no	Wt
Bst2	0.0541951	0.26528	0.944	0.954	1	6	aNSC	no	Wt
Cnot8	0.01825	0.264806	0.518	0.37	1	6	aNSC	no	Wt
Aida	0.000651506	0.264773	0.249	0.083	1	6	aNSC	no	Wt
Jade2	0.0170936	0.263851	0.584	0.426	1	6	aNSC	no	Wt
Phf11d	0.0445802	0.263593	0.65	0.546	1	6	aNSC	no	Wt
Gopc	0.0225983	0.262397	0.299	0.185	1	6	aNSC	no	Wt
Taf1d	0.0201434	0.262159	0.497	0.361	1	6	aNSC	no	Wt
Matr3	0.0140788	0.26108	0.411	0.278	1	6	aNSC	no	Wt
Sqstm1	0.0396738	0.260782	0.772	0.694	1	6	aNSC	no	Wt
Ifi27l2a	0.766948	0.260204	0.447	0.435	1	6	aNSC	no	Wt
Sort1	0.0317547	0.260198	0.629	0.509	1	6	aNSC	no	Wt
Lars2	0.00599747	0.260095	0.487	0.324	1	6	aNSC	no	Wt
Mllt3	0.124476	0.259584	0.284	0.204	1	6	aNSC	no	Wt
Ndufa1	0.00312461	0.259478	0.371	0.204	1	6	aNSC	no	Wt
A930015D03Rik	0.0312872	0.25938	0.477	0.333	1	6	aNSC	no	Wt
Sqor	0.0124726	0.259138	0.401	0.259	1	6	aNSC	no	Wt
Rpl26	0.0103084	0.259064	0.985	0.935	1	6	aNSC	no	Wt
Hspd1	0.0292493	0.258986	0.482	0.389	1	6	aNSC	no	Wt
Vps13a	0.0135243	0.258582	0.305	0.176	1	6	aNSC	no	Wt
Il10rb	0.00480807	0.258151	0.772	0.583	1	6	aNSC	no	Wt
Psmb10	0.0107056	0.258044	0.645	0.491	1	6	aNSC	no	Wt
Extl3	0.0482527	0.257598	0.848	0.713	1	6	aNSC	no	Wt
Chordc1	0.0123248	0.257277	0.543	0.37	1	6	aNSC	no	Wt
Cdkn1a	0.272108	0.25667	0.162	0.12	1	6	aNSC	no	Wt
Tvp23b	0.0168181	0.256486	0.396	0.259	1	6	aNSC	no	Wt
Entpd1	0.00431959	0.255597	0.975	0.944	1	6	aNSC	no	Wt
Pcyox1l	0.00310196	0.255235	0.178	0.056	1	6	aNSC	no	Wt
P3h2	0.194243	0.254776	0.756	0.704	1	6	aNSC	no	Wt
Tle4	0.0256739	0.254062	0.685	0.602	1	6	aNSC	no	Wt
Fcgr2b	0.0382512	0.253845	0.746	0.602	1	6	aNSC	no	Wt
Pgam1	0.0334467	0.253388	0.533	0.389	1	6	aNSC	no	Wt
Pml	0.0539979	0.252925	0.34	0.231	1	6	aNSC	no	Wt
Gm2629	0.0159108	0.252365	0.914	0.833	1	6	aNSC	no	Wt
Cox5b	0.0205011	0.252185	0.619	0.444	1	6	aNSC	no	Wt
G6pc3	0.00283023	0.251526	0.305	0.139	1	6	aNSC	no	Wt
Cd300a	0.0024939	0.251052	0.665	0.444	1	6	aNSC	no	Wt
Spint1	0.0240712	0.250905	0.472	0.324	1	6	aNSC	no	Wt
Cd83	0.210242	0.250818	0.376	0.287	1	6	aNSC	no	Wt
Manba	0.0254556	-0.250444	0.249	0.361	1	6	aNSC	no	iKD
Ptpra	0.0494889	-0.25091	0.782	0.815	1	6	aNSC	no	iKD
Gm20559	0.0760705	-0.251025	0.071	0.13	1	6	aNSC	no	iKD
Abcc5	0.0152255	-0.251443	0.513	0.593	1	6	aNSC	no	iKD
Il1a	0.330602	-0.251916	0.32	0.343	1	6	aNSC	no	iKD
Wsb1	0.0626059	-0.251928	0.812	0.815	1	6	aNSC	no	iKD
Slc46a3	0.0106221	-0.25245	0.269	0.389	1	6	aNSC	no	iKD
Tbxas1	0.0485579	-0.252875	0.919	0.926	1	6	aNSC	no	iKD
Mcu	0.0778573	-0.253491	0.198	0.278	1	6	aNSC	no	iKD
Ublcp1	0.135553	-0.25383	0.335	0.38	1	6	aNSC	no	iKD
Trmt1l	0.0366647	-0.254179	0.36	0.454	1	6	aNSC	no	iKD
Spty2d1	0.174438	-0.25448	0.472	0.519	1	6	aNSC	no	iKD
Lair1	0.00243796	-0.255243	0.98	1	1	6	aNSC	no	iKD
Rassf1	0.0309501	-0.255778	0.462	0.556	1	6	aNSC	no	iKD
Bmyc	0.0607762	-0.255901	0.543	0.611	1	6	aNSC	no	iKD
Dock10	0.00352758	-0.257079	0.975	0.991	1	6	aNSC	no	iKD
Ttc7	0.0378584	-0.257337	0.36	0.454	1	6	aNSC	no	iKD
Batf3	0.11105	-0.259416	0.269	0.333	1	6	aNSC	no	iKD
Snx24	0.0940727	-0.259698	0.604	0.63	1	6	aNSC	no	iKD
Aftph	0.0817721	-0.260138	0.807	0.88	1	6	aNSC	no	iKD
Ccl3	0.683182	-0.260511	0.193	0.213	1	6	aNSC	no	iKD
Abcb4	0.157124	-0.26176	0.305	0.352	1	6	aNSC	no	iKD
Larp1	0.00824839	-0.26216	0.675	0.769	1	6	aNSC	no	iKD
Tnf	0.0988598	-0.262358	0.132	0.204	1	6	aNSC	no	iKD
Kansl1	0.00792758	-0.262779	0.929	0.963	1	6	aNSC	no	iKD
Cdip1	0.00589354	-0.262965	0.234	0.352	1	6	aNSC	no	iKD
Nudt4	0.177296	-0.263201	0.274	0.333	1	6	aNSC	no	iKD
Nrp1	0.116764	-0.263268	0.543	0.611	1	6	aNSC	no	iKD
Smc5	0.117919	-0.263346	0.173	0.231	1	6	aNSC	no	iKD
Tcf12	0.0322447	-0.264509	0.731	0.796	1	6	aNSC	no	iKD
Il6st	0.124189	-0.264636	0.528	0.574	1	6	aNSC	no	iKD
Hip1	0.0115924	-0.264769	0.056	0.139	1	6	aNSC	no	iKD
Cd3eap	0.0168554	-0.265338	0.183	0.296	1	6	aNSC	no	iKD
Clcn5	0.0607245	-0.265537	0.239	0.315	1	6	aNSC	no	iKD
Kdm2b	0.0084078	-0.265988	0.487	0.62	1	6	aNSC	no	iKD
Ptpa	0.0253292	-0.266953	0.35	0.444	1	6	aNSC	no	iKD
Ascc1	0.00775659	-0.267253	0.259	0.38	1	6	aNSC	no	iKD
Acap2	0.0042389	-0.267453	0.873	0.917	1	6	aNSC	no	iKD
Hhat	0.23277	-0.268248	0.122	0.167	1	6	aNSC	no	iKD
Lpin2	0.0253569	-0.26942	0.827	0.861	1	6	aNSC	no	iKD
Pkib	0.068791	-0.269561	0.188	0.269	1	6	aNSC	no	iKD
Cryl1	0.0270077	-0.2696	0.533	0.639	1	6	aNSC	no	iKD
Btf3l4	0.00927782	-0.269961	0.127	0.241	1	6	aNSC	no	iKD
B230219D22Rik	0.00845495	-0.270122	0.624	0.704	1	6	aNSC	no	iKD
Ly86	0.00189021	-0.270818	1	1	1	6	aNSC	no	iKD
Stk17b	0.076398	-0.272317	0.416	0.5	1	6	aNSC	no	iKD
Cradd	0.209665	-0.272493	0.396	0.417	1	6	aNSC	no	iKD
Rb1	0.0813063	-0.273619	0.508	0.546	1	6	aNSC	no	iKD
Kmt5b	0.0482481	-0.274543	0.518	0.565	1	6	aNSC	no	iKD
Gak	0.00218146	-0.275327	0.335	0.481	1	6	aNSC	no	iKD
Ccr1	0.186961	-0.275568	0.061	0.102	1	6	aNSC	no	iKD
Ecpas	0.0958381	-0.275652	0.472	0.537	1	6	aNSC	no	iKD
Hivep3	0.0516962	-0.276605	0.766	0.806	1	6	aNSC	no	iKD
Tnfaip3	0.495062	-0.27669	0.371	0.38	1	6	aNSC	no	iKD
Cdc40	0.00639897	-0.277261	0.467	0.62	1	6	aNSC	no	iKD
Hdac8	0.242063	-0.278174	0.467	0.472	1	6	aNSC	no	iKD
Dnajb11	0.00888722	-0.278176	0.594	0.694	1	6	aNSC	no	iKD
Ddx10	0.00645497	-0.279544	0.244	0.38	1	6	aNSC	no	iKD
Wipf1	0.369775	-0.279787	0.706	0.685	1	6	aNSC	no	iKD
Actg1	0.0147416	-0.280053	0.924	0.954	1	6	aNSC	no	iKD
Lyst	0.19848	-0.28012	0.477	0.481	1	6	aNSC	no	iKD
Myo18b	0.00679318	-0.281396	0.208	0.343	1	6	aNSC	no	iKD
Apbb2	0.0234862	-0.281417	0.401	0.509	1	6	aNSC	no	iKD
Cbfb	0.0721863	-0.281438	0.457	0.509	1	6	aNSC	no	iKD
Sh2d3c	0.00237232	-0.281633	0.132	0.269	1	6	aNSC	no	iKD
Nek7	0.00323955	-0.281783	0.822	0.87	1	6	aNSC	no	iKD
Esco1	0.00881382	-0.281805	0.376	0.509	1	6	aNSC	no	iKD
Plxdc2	0.000675009	-0.282971	0.995	1	1	6	aNSC	no	iKD
Fam135a	0.283132	-0.283341	0.162	0.194	1	6	aNSC	no	iKD
Amz1	0.171294	-0.284248	0.223	0.269	1	6	aNSC	no	iKD
Pmp22	0.0368333	-0.284884	0.675	0.722	1	6	aNSC	no	iKD
Slc24a3	0.0346955	-0.28496	0.624	0.713	1	6	aNSC	no	iKD
Pard3b	0.0214737	-0.286465	0.543	0.657	1	6	aNSC	no	iKD
Nfkbiz	0.45705	-0.286644	0.645	0.648	1	6	aNSC	no	iKD
Tmem135	0.0139944	-0.286854	0.766	0.796	1	6	aNSC	no	iKD
Map4k4	0.000608699	-0.28712	0.858	0.917	1	6	aNSC	no	iKD
Rab5a	0.00319115	-0.287147	0.558	0.667	1	6	aNSC	no	iKD
Pvt1	0.235932	-0.287639	0.553	0.546	1	6	aNSC	no	iKD
Frmd4b	0.0168625	-0.288272	0.944	0.935	1	6	aNSC	no	iKD
Thoc2	0.0550822	-0.289093	0.604	0.648	1	6	aNSC	no	iKD
Plekhm2	0.13144	-0.289659	0.431	0.481	1	6	aNSC	no	iKD
Jpx	0.111807	-0.291044	0.259	0.324	1	6	aNSC	no	iKD
Traf6	0.00660643	-0.291282	0.198	0.324	1	6	aNSC	no	iKD
Myo5a	0.101681	-0.291605	0.107	0.167	1	6	aNSC	no	iKD
Nfs1	0.0311092	-0.291801	0.183	0.269	1	6	aNSC	no	iKD
Smg6	0.0261706	-0.291995	0.655	0.722	1	6	aNSC	no	iKD
Rbm6	0.0180719	-0.292834	0.629	0.722	1	6	aNSC	no	iKD
Lncppara	0.000935079	-0.294445	0.071	0.194	1	6	aNSC	no	iKD
Man1c1	0.176042	-0.295767	0.609	0.593	1	6	aNSC	no	iKD
Ube2q2	0.00407859	-0.298221	0.371	0.509	1	6	aNSC	no	iKD
Lifr	0.00884681	-0.298483	0.482	0.611	1	6	aNSC	no	iKD
Tbc1d23	0.032313	-0.298597	0.579	0.685	1	6	aNSC	no	iKD
Rgs2	0.0123206	-0.299334	0.975	0.981	1	6	aNSC	no	iKD
Rabgap1	0.00887945	-0.299762	0.386	0.528	1	6	aNSC	no	iKD
Dync2h1	0.00630239	-0.300186	0.142	0.259	1	6	aNSC	no	iKD
Clint1	0.0214785	-0.300505	0.726	0.778	1	6	aNSC	no	iKD
Akt3	0.153301	-0.300983	0.33	0.407	1	6	aNSC	no	iKD
Nufip1	0.00739577	-0.301136	0.117	0.222	1	6	aNSC	no	iKD
Ptpre	0.020041	-0.303592	0.614	0.704	1	6	aNSC	no	iKD
Pbdc1	0.251889	-0.305309	0.162	0.204	1	6	aNSC	no	iKD
Cd180	0.00249023	-0.305774	0.792	0.852	1	6	aNSC	no	iKD
Ctnnd1	0.0451159	-0.306398	0.472	0.519	1	6	aNSC	no	iKD
Afg1l	0.0218953	-0.307497	0.117	0.204	1	6	aNSC	no	iKD
Zbtb20	0.0299013	-0.308142	0.914	0.935	1	6	aNSC	no	iKD
Zfp407	0.140507	-0.308174	0.447	0.509	1	6	aNSC	no	iKD
Cpne1	0.011827	-0.308503	0.294	0.407	1	6	aNSC	no	iKD
Ate1	0.0267063	-0.308651	0.279	0.37	1	6	aNSC	no	iKD
Dennd2c	0.000629955	-0.308874	0.117	0.259	1	6	aNSC	no	iKD
Dpp8	0.00608377	-0.30967	0.416	0.556	1	6	aNSC	no	iKD
Cdkn1b	0.0814444	-0.309719	0.325	0.38	1	6	aNSC	no	iKD
Gm17268	0.680163	-0.310258	0.112	0.093	1	6	aNSC	no	iKD
Cwc15	0.0120885	-0.311085	0.371	0.472	1	6	aNSC	no	iKD
Mgat4a	0.0821685	-0.312539	0.878	0.861	1	6	aNSC	no	iKD
Txnrd1	0.00129607	-0.312794	0.127	0.259	1	6	aNSC	no	iKD
Lrch1	0.000909057	-0.313236	0.934	0.926	1	6	aNSC	no	iKD
Clasp2	0.00449281	-0.313248	0.848	0.843	1	6	aNSC	no	iKD
Tln2	0.0026444	-0.313771	0.33	0.491	1	6	aNSC	no	iKD
Kif13b	0.0136716	-0.313814	0.36	0.463	1	6	aNSC	no	iKD
Uhrf2	0.00105866	-0.315557	0.416	0.583	1	6	aNSC	no	iKD
Magi3	0.0580838	-0.315643	0.178	0.259	1	6	aNSC	no	iKD
Snx30	0.0107114	-0.31688	0.381	0.5	1	6	aNSC	no	iKD
Itpkb	0.0376113	-0.317215	0.416	0.491	1	6	aNSC	no	iKD
Atp2b1	0.0015601	-0.317264	0.782	0.898	1	6	aNSC	no	iKD
Rars	0.0105396	-0.318643	0.284	0.398	1	6	aNSC	no	iKD
Arhgap24	0.0280899	-0.320558	0.259	0.38	1	6	aNSC	no	iKD
Arf4	0.00974633	-0.321666	0.893	0.88	1	6	aNSC	no	iKD
Ptprc	0.00206251	-0.324111	0.878	0.917	1	6	aNSC	no	iKD
Rad51b	0.0974626	-0.324952	0.528	0.574	1	6	aNSC	no	iKD
Ext1	0.089676	-0.325671	0.548	0.611	1	6	aNSC	no	iKD
Zmynd11	0.0286406	-0.326649	0.614	0.667	1	6	aNSC	no	iKD
Adamts1	0.047317	-0.327363	0.112	0.194	1	6	aNSC	no	iKD
Rsad2	0.845906	-0.327472	0.203	0.194	1	6	aNSC	no	iKD
Hacd4	0.149797	-0.32819	0.188	0.241	1	6	aNSC	no	iKD
Kif21b	0.0145143	-0.329727	0.411	0.528	1	6	aNSC	no	iKD
Smarca2	0.022332	-0.33385	0.543	0.574	1	6	aNSC	no	iKD
Asph	0.00155448	-0.334797	0.746	0.806	1	6	aNSC	no	iKD
Epb41	0.287141	-0.334919	0.426	0.435	1	6	aNSC	no	iKD
Acox3	0.155343	-0.336439	0.508	0.528	1	6	aNSC	no	iKD
Eri3	0.0047019	-0.337329	0.299	0.435	1	6	aNSC	no	iKD
Rftn1	0.000465194	-0.338995	0.071	0.204	1	6	aNSC	no	iKD
Gm4258	0.0108329	-0.339892	0.431	0.537	1	6	aNSC	no	iKD
Numb	0.00164535	-0.340696	0.959	0.981	1	6	aNSC	no	iKD
Pacs1	0.011832	-0.340995	0.508	0.583	1	6	aNSC	no	iKD
Rnf150	0.116908	-0.341402	0.259	0.324	1	6	aNSC	no	iKD
Marf1	0.0202939	-0.342282	0.391	0.481	1	6	aNSC	no	iKD
Tgfbr2	0.000160757	-0.344232	0.944	0.954	1	6	aNSC	no	iKD
Atg16l1	0.462233	-0.345866	0.34	0.343	1	6	aNSC	no	iKD
Stat5b	0.0110218	-0.345937	0.345	0.444	1	6	aNSC	no	iKD
Clip1	0.00472722	-0.346125	0.584	0.648	1	6	aNSC	no	iKD
Lactb2	0.112941	-0.347562	0.305	0.352	1	6	aNSC	no	iKD
Taok3	0.010513	-0.348522	0.655	0.704	1	6	aNSC	no	iKD
Gatm	0.123036	-0.349257	0.467	0.509	1	6	aNSC	no	iKD
Gmds	0.0192489	-0.350642	0.274	0.38	1	6	aNSC	no	iKD
Tnfrsf11a	0.000803854	-0.354894	0.594	0.722	1	6	aNSC	no	iKD
Mbnl1	7.68132e-05	-0.355864	0.99	0.991	1	6	aNSC	no	iKD
Bhlhe41	0.00139621	-0.357822	0.528	0.648	1	6	aNSC	no	iKD
Copg2	0.072335	-0.359803	0.487	0.509	1	6	aNSC	no	iKD
Rtn4rl1	0.0111961	-0.36302	0.645	0.694	1	6	aNSC	no	iKD
Apbb1ip	0.000544379	-0.364393	1	0.991	1	6	aNSC	no	iKD
Acss1	0.0173632	-0.369241	0.472	0.565	1	6	aNSC	no	iKD
Kdm5c	0.00250833	-0.372758	0.33	0.463	1	6	aNSC	no	iKD
AU020206	0.0549091	-0.377465	0.629	0.63	1	6	aNSC	no	iKD
Ccl4	0.394534	-0.380288	0.244	0.287	1	6	aNSC	no	iKD
Ranbp9	0.012851	-0.384988	0.497	0.593	1	6	aNSC	no	iKD
Dennd1a	0.0203931	-0.390395	0.69	0.75	1	6	aNSC	no	iKD
Man2a1	0.0109342	-0.392126	0.249	0.352	1	6	aNSC	no	iKD
Arsb	0.0466729	-0.393193	0.843	0.824	1	6	aNSC	no	iKD
Ep400	0.0253003	-0.397082	0.442	0.537	1	6	aNSC	no	iKD
Gm26740	0.00998646	-0.398042	0.299	0.426	1	6	aNSC	no	iKD
Smad3	0.000799795	-0.399712	0.437	0.611	1	6	aNSC	no	iKD
Nhs	0.136664	-0.401655	0.066	0.111	1	6	aNSC	no	iKD
Plek	0.00388768	-0.418959	0.954	0.963	1	6	aNSC	no	iKD
Klhl6	0.00180709	-0.425757	0.467	0.602	1	6	aNSC	no	iKD
Ccl2	0.179043	-0.428805	0.157	0.213	1	6	aNSC	no	iKD
Acer3	0.0048576	-0.434096	0.782	0.88	1	6	aNSC	no	iKD
Fam111a	0.000606216	-0.434155	0.32	0.509	1	6	aNSC	no	iKD
Nav3	2.79549e-06	-0.466699	0.964	0.972	0.0902525	6	aNSC	no	iKD
Traf3	3.68184e-05	-0.508309	0.208	0.398	1	6	aNSC	no	iKD
Cdk6	0.000223683	-0.599706	0.619	0.731	1	6	aNSC	no	iKD
Lyz2	0.493517	-0.828156	0.406	0.426	1	6	aNSC	no	iKD
Arhgap15	0.015257	-0.949261	0.076	0.157	1	6	aNSC	no	iKD
Cd74	0.196963	-1.05595	0.137	0.083	1	6	aNSC	no	iKD
Apoe	0.986575	-1.14472	0.492	0.463	1	6	aNSC	no	iKD
Ccl4	0.00160921	0.435533	0.329	0.268	1	2	IPC1	no	Wt
Ccl3	0.000318923	0.289894	0.283	0.214	1	2	IPC1	no	Wt
Tex14	5.6312e-06	0.270201	0.521	0.413	0.181803	2	IPC1	no	Wt
Fgf13	2.69742e-05	0.264644	0.677	0.579	0.870861	2	IPC1	no	Wt
Tmx4	0.000439194	-0.287227	0.697	0.707	1	2	IPC1	no	iKD
Chka	5.73455e-05	0.305797	0.754	0.678	1	3	IPC2	no	Wt
Ccl4	0.000118159	0.294528	0.204	0.136	1	3	IPC2	no	Wt
Hist1h2bc	2.18708e-05	0.271654	0.552	0.44	0.7061	3	IPC2	no	Wt
Hist1h1d	0.00357004	0.263093	0.325	0.262	1	3	IPC2	no	Wt
Tbc1d14	1.79284e-06	0.250178	0.683	0.58	0.0578818	3	IPC2	no	Wt
Adamts16	4.45778e-06	-0.252097	0.161	0.232	0.143919	3	IPC2	no	iKD
Sncaip	1.02334e-05	-0.267433	0.31	0.38	0.330387	3	IPC2	no	iKD
Adamts1	0.0307513	-0.409921	0.103	0.132	1	3	IPC2	no	iKD
Chka	0.0134343	0.26712	0.617	0.559	1	1	NSPC	no	Wt
Tex14	1.84546e-06	0.258638	0.452	0.343	0.0595808	1	NSPC	no	Wt
Ier2	7.63527e-06	-0.279039	0.633	0.698	0.246505	1	NSPC	no	iKD
Efna5	0.0319162	1.31322	0.172	0.089	1	7	qNSC1	no	Wt
Ccl2	0.0246513	1.11641	0.224	0.12	1	7	qNSC1	no	Wt
Rcan1	0.00220118	0.794307	0.485	0.31	1	7	qNSC1	no	Wt
Xylt1	0.22627	0.709881	0.284	0.222	1	7	qNSC1	no	Wt
Ccl4	0.0211381	0.639017	0.761	0.677	1	7	qNSC1	no	Wt
Cdk14	0.215544	0.63131	0.687	0.601	1	7	qNSC1	no	Wt
Tex14	5.03089e-05	0.622198	0.701	0.525	1	7	qNSC1	no	Wt
Chst11	0.781226	0.546185	0.321	0.31	1	7	qNSC1	no	Wt
Id2	0.00546218	0.545022	0.627	0.494	1	7	qNSC1	no	Wt
Gas2l3	0.00131306	0.524156	0.396	0.228	1	7	qNSC1	no	Wt
Egr3	0.0161977	0.520931	0.119	0.044	1	7	qNSC1	no	Wt
Gem	0.00739517	0.508489	0.418	0.266	1	7	qNSC1	no	Wt
Csf1	0.0387816	0.490019	0.537	0.418	1	7	qNSC1	no	Wt
Itpkb	0.04255	0.483097	0.537	0.475	1	7	qNSC1	no	Wt
Dgkh	0.00904933	0.480076	0.343	0.215	1	7	qNSC1	no	Wt
Hbegf	0.000956081	0.462944	0.112	0.019	1	7	qNSC1	no	Wt
Atp6v1e1	4.10312e-06	0.455579	0.806	0.525	0.132469	7	qNSC1	no	Wt
Fkbp5	0.00018198	0.45373	0.851	0.728	1	7	qNSC1	no	Wt
Cacna1a	0.00265408	0.452891	0.545	0.373	1	7	qNSC1	no	Wt
Ifrd1	0.00071362	0.434191	0.769	0.652	1	7	qNSC1	no	Wt
C5ar1	0.00481885	0.416731	0.821	0.62	1	7	qNSC1	no	Wt
Mapk6	0.0369041	0.41614	0.53	0.424	1	7	qNSC1	no	Wt
Olfr111	0.0139142	0.414582	0.552	0.405	1	7	qNSC1	no	Wt
Yae1d1	0.00931274	0.411632	0.455	0.285	1	7	qNSC1	no	Wt
Snx24	0.00710337	0.406864	0.866	0.741	1	7	qNSC1	no	Wt
Cadm1	0.0043972	0.394499	0.933	0.886	1	7	qNSC1	no	Wt
Chka	0.489193	0.393054	0.776	0.778	1	7	qNSC1	no	Wt
Olfr110	0.00490593	0.388727	0.276	0.146	1	7	qNSC1	no	Wt
Myo1e	0.212629	0.387205	0.403	0.323	1	7	qNSC1	no	Wt
Asph	0.000629364	0.385229	0.933	0.886	1	7	qNSC1	no	Wt
Pik3r1	0.000189376	0.375167	0.94	0.892	1	7	qNSC1	no	Wt
Gt(ROSA)26Sor	5.83564e-05	0.373201	0.694	0.443	1	7	qNSC1	no	Wt
Aopep	0.165526	0.366804	0.567	0.513	1	7	qNSC1	no	Wt
Ank	0.00967905	0.364617	0.59	0.43	1	7	qNSC1	no	Wt
Pfkfb3	0.014151	0.355469	0.612	0.468	1	7	qNSC1	no	Wt
Eif3a	0.00775705	0.355172	0.679	0.563	1	7	qNSC1	no	Wt
Cd74	0.178666	0.35362	0.44	0.354	1	7	qNSC1	no	Wt
Ptk2b	0.0226536	0.351869	0.694	0.627	1	7	qNSC1	no	Wt
Errfi1	0.202479	0.351004	0.515	0.462	1	7	qNSC1	no	Wt
Tmem181a	0.0111176	0.349291	0.448	0.291	1	7	qNSC1	no	Wt
Pcnx	0.0095446	0.348257	0.336	0.203	1	7	qNSC1	no	Wt
Cd83	0.0180398	0.345075	0.873	0.791	1	7	qNSC1	no	Wt
Gpr183	0.0107676	0.344968	0.903	0.823	1	7	qNSC1	no	Wt
Peak1	0.0142682	0.335848	0.604	0.5	1	7	qNSC1	no	Wt
Hspa8	0.000367158	0.33186	1	0.975	1	7	qNSC1	no	Wt
Rev1	0.00010298	0.325894	0.351	0.152	1	7	qNSC1	no	Wt
Atp6v1a	0.00878712	0.324392	0.716	0.532	1	7	qNSC1	no	Wt
Ier3ip1	0.00446664	0.320276	0.597	0.405	1	7	qNSC1	no	Wt
Eif1a	0.00216292	0.319715	0.537	0.367	1	7	qNSC1	no	Wt
Prkch	0.214875	0.319319	0.567	0.506	1	7	qNSC1	no	Wt
Cops9	0.00161831	0.316543	0.493	0.304	1	7	qNSC1	no	Wt
Sec61g	0.000716359	0.312169	0.657	0.443	1	7	qNSC1	no	Wt
Pld3	0.00754162	0.311267	0.679	0.544	1	7	qNSC1	no	Wt
Rad23b	0.0027853	0.307934	0.44	0.285	1	7	qNSC1	no	Wt
Fnip2	0.304845	0.307329	0.634	0.563	1	7	qNSC1	no	Wt
Kdm6b	0.507626	0.307204	0.455	0.405	1	7	qNSC1	no	Wt
Dnaja1	0.00139881	0.30585	0.896	0.785	1	7	qNSC1	no	Wt
Myo5a	0.147238	0.30571	0.358	0.291	1	7	qNSC1	no	Wt
Rai14	0.0224598	0.305277	0.194	0.101	1	7	qNSC1	no	Wt
Fmnl2	0.759115	0.303283	0.612	0.633	1	7	qNSC1	no	Wt
Atp6v0c	0.00297673	0.302353	1	0.987	1	7	qNSC1	no	Wt
Prkg1	0.135098	0.301358	0.433	0.367	1	7	qNSC1	no	Wt
Alas1	0.0100173	0.299903	0.56	0.392	1	7	qNSC1	no	Wt
Klf4	0.191061	0.295502	0.418	0.348	1	7	qNSC1	no	Wt
Mfsd12	0.0228312	0.295115	0.358	0.247	1	7	qNSC1	no	Wt
Mcmbp	0.00258549	0.294744	0.47	0.329	1	7	qNSC1	no	Wt
Nr4a1	0.0154968	0.293076	0.112	0.038	1	7	qNSC1	no	Wt
Tut1	2.26759e-05	0.293036	0.216	0.051	0.73209	7	qNSC1	no	Wt
Lrrc58	0.00944793	0.292677	0.612	0.43	1	7	qNSC1	no	Wt
Agpat5	0.0143814	0.292604	0.478	0.323	1	7	qNSC1	no	Wt
Tmed2	0.0007437	0.292306	0.948	0.791	1	7	qNSC1	no	Wt
Arpc4	0.00309379	0.29145	0.821	0.62	1	7	qNSC1	no	Wt
Rps29	0.000299794	0.290685	0.993	1	1	7	qNSC1	no	Wt
B930036N10Rik	0.0935781	0.290676	0.455	0.361	1	7	qNSC1	no	Wt
Scpep1	0.00087343	0.290047	0.612	0.38	1	7	qNSC1	no	Wt
Osbp	0.00765596	0.289564	0.396	0.241	1	7	qNSC1	no	Wt
Apbb2	0.142103	0.287236	0.881	0.772	1	7	qNSC1	no	Wt
Elovl5	0.000521971	0.283698	0.276	0.114	1	7	qNSC1	no	Wt
Ostf1	0.00375305	0.283235	0.776	0.646	1	7	qNSC1	no	Wt
Cd9	0.0011082	0.279698	1	1	1	7	qNSC1	no	Wt
Lrrc8a	0.00335658	0.277384	0.373	0.222	1	7	qNSC1	no	Wt
Plau	0.150612	0.277155	0.179	0.12	1	7	qNSC1	no	Wt
Tecpr1	0.0230277	0.276948	0.306	0.19	1	7	qNSC1	no	Wt
Prkdc	0.00276064	0.276149	0.373	0.203	1	7	qNSC1	no	Wt
Hivep2	0.0124794	0.276099	0.396	0.241	1	7	qNSC1	no	Wt
Arhgef7	0.012837	0.276068	0.306	0.19	1	7	qNSC1	no	Wt
Lrp6	0.00481568	0.27575	0.485	0.316	1	7	qNSC1	no	Wt
Tec	0.0149542	0.275397	0.701	0.589	1	7	qNSC1	no	Wt
Sdk1	0.031413	0.275026	0.373	0.259	1	7	qNSC1	no	Wt
Klc4	0.00131514	0.270216	0.336	0.165	1	7	qNSC1	no	Wt
Pkp4	0.0128275	0.270096	0.433	0.285	1	7	qNSC1	no	Wt
Rpl37a	0.000635723	0.269818	0.993	0.981	1	7	qNSC1	no	Wt
Ncl	0.072806	0.268018	0.918	0.911	1	7	qNSC1	no	Wt
Bcl2l1	0.263848	0.267699	0.701	0.639	1	7	qNSC1	no	Wt
Slc15a3	0.0561842	0.266593	0.925	0.854	1	7	qNSC1	no	Wt
Gadd45b	0.0875414	0.26611	0.179	0.108	1	7	qNSC1	no	Wt
Rps27	0.000852797	0.265835	0.955	0.911	1	7	qNSC1	no	Wt
Carnmt1	0.0211001	0.265384	0.276	0.165	1	7	qNSC1	no	Wt
Rhoc	0.108944	0.263321	0.396	0.31	1	7	qNSC1	no	Wt
Sik3	0.106793	0.262776	0.388	0.304	1	7	qNSC1	no	Wt
Rasgef1b	0.0644171	0.262699	0.657	0.544	1	7	qNSC1	no	Wt
Plekhm2	0.152743	0.262652	0.672	0.589	1	7	qNSC1	no	Wt
Cdk2ap2	0.0206257	0.262229	0.425	0.272	1	7	qNSC1	no	Wt
Dtnbp1	0.029561	0.2621	0.694	0.582	1	7	qNSC1	no	Wt
mt-Nd3	0.00412135	0.261736	0.754	0.582	1	7	qNSC1	no	Wt
Rbpj	0.0466084	0.260128	0.612	0.494	1	7	qNSC1	no	Wt
Cln5	0.0175096	0.259697	0.567	0.456	1	7	qNSC1	no	Wt
Rbm47	0.110024	0.259355	0.828	0.753	1	7	qNSC1	no	Wt
Pi4ka	0.0800806	0.25923	0.433	0.329	1	7	qNSC1	no	Wt
B4galt1	0.189851	0.25792	0.873	0.829	1	7	qNSC1	no	Wt
Arhgap25	0.324918	0.257831	0.776	0.696	1	7	qNSC1	no	Wt
Ehmt1	0.0245564	0.256681	0.485	0.38	1	7	qNSC1	no	Wt
Odr4	0.0439108	0.256631	0.351	0.247	1	7	qNSC1	no	Wt
Nup98	0.00120835	0.256009	0.545	0.323	1	7	qNSC1	no	Wt
Mpdu1	0.00831883	0.255152	0.507	0.348	1	7	qNSC1	no	Wt
Top1	0.0548914	0.254636	0.896	0.835	1	7	qNSC1	no	Wt
Mt1	0.0912868	0.253977	0.746	0.722	1	7	qNSC1	no	Wt
Lysmd4	0.19372	0.253977	0.448	0.38	1	7	qNSC1	no	Wt
Ddx18	0.0177218	0.253829	0.597	0.43	1	7	qNSC1	no	Wt
Pak1	0.222798	0.253772	0.403	0.342	1	7	qNSC1	no	Wt
Mthfd1l	0.00102759	0.253255	0.321	0.152	1	7	qNSC1	no	Wt
Atp5md	0.0451061	0.252536	0.463	0.367	1	7	qNSC1	no	Wt
Hk2	0.0181136	0.252149	0.866	0.766	1	7	qNSC1	no	Wt
Cox16	0.0302236	-0.250152	0.642	0.677	1	7	qNSC1	no	iKD
Csnk2b	0.06072	-0.250667	0.381	0.443	1	7	qNSC1	no	iKD
Herc6	0.0079976	-0.250845	0.134	0.253	1	7	qNSC1	no	iKD
Dlc1	0.240102	-0.251613	0.254	0.297	1	7	qNSC1	no	iKD
Pot1a	0.012597	-0.251715	0.134	0.241	1	7	qNSC1	no	iKD
Trappc8	0.0414832	-0.252302	0.366	0.443	1	7	qNSC1	no	iKD
Scaper	0.0633624	-0.252763	0.388	0.475	1	7	qNSC1	no	iKD
Fgd2	0.0272418	-0.252769	0.784	0.81	1	7	qNSC1	no	iKD
Smim20	0.0241147	-0.253263	0.164	0.253	1	7	qNSC1	no	iKD
Kdm5b	0.0828518	-0.253817	0.224	0.285	1	7	qNSC1	no	iKD
Rapgef5	0.191262	-0.253918	0.881	0.854	1	7	qNSC1	no	iKD
Cass4	0.324404	-0.254675	0.299	0.316	1	7	qNSC1	no	iKD
Ppm1e	0.0452224	-0.254704	0.127	0.209	1	7	qNSC1	no	iKD
Zfp318	0.0353098	-0.254856	0.216	0.323	1	7	qNSC1	no	iKD
Rps9	0.00668517	-0.255614	0.978	0.994	1	7	qNSC1	no	iKD
Zadh2	0.0551327	-0.256132	0.172	0.247	1	7	qNSC1	no	iKD
Usp9x	0.09584	-0.256265	0.582	0.589	1	7	qNSC1	no	iKD
Arid4a	0.0177076	-0.256581	0.537	0.639	1	7	qNSC1	no	iKD
Taf7	0.103811	-0.257364	0.403	0.449	1	7	qNSC1	no	iKD
Pdcd4	0.0158853	-0.257536	0.425	0.557	1	7	qNSC1	no	iKD
Srsf5	0.0198916	-0.25902	0.948	0.956	1	7	qNSC1	no	iKD
Camsap2	0.0105778	-0.259385	0.134	0.253	1	7	qNSC1	no	iKD
Brip1os	0.0266433	-0.259571	0.261	0.361	1	7	qNSC1	no	iKD
Tmlhe	0.0215855	-0.260402	0.142	0.241	1	7	qNSC1	no	iKD
Haghl	0.00163958	-0.260797	0.075	0.196	1	7	qNSC1	no	iKD
Stx2	0.0309001	-0.261044	0.201	0.285	1	7	qNSC1	no	iKD
Cab39l	0.0426193	-0.261165	0.276	0.38	1	7	qNSC1	no	iKD
Rdh14	0.049072	-0.262882	0.276	0.342	1	7	qNSC1	no	iKD
Smg1	0.0124322	-0.264825	0.612	0.684	1	7	qNSC1	no	iKD
Akt1s1	0.00393722	-0.265264	0.149	0.278	1	7	qNSC1	no	iKD
Tle5	0.0285245	-0.266071	0.373	0.443	1	7	qNSC1	no	iKD
Ppwd1	0.00763839	-0.267517	0.149	0.266	1	7	qNSC1	no	iKD
Strn3	0.00909693	-0.267629	0.731	0.791	1	7	qNSC1	no	iKD
Lamtor5	0.0248697	-0.267728	0.336	0.424	1	7	qNSC1	no	iKD
Nrf1	0.0416913	-0.268725	0.381	0.462	1	7	qNSC1	no	iKD
Ptpa	0.0027798	-0.27007	0.366	0.487	1	7	qNSC1	no	iKD
Nfia	0.0414193	-0.27021	0.851	0.88	1	7	qNSC1	no	iKD
Pcca	0.00360633	-0.271501	0.313	0.468	1	7	qNSC1	no	iKD
Tln2	0.0870629	-0.272762	0.269	0.335	1	7	qNSC1	no	iKD
Rap2a	0.0349087	-0.273361	0.485	0.576	1	7	qNSC1	no	iKD
Ltc4s	0.0327291	-0.274588	0.828	0.899	1	7	qNSC1	no	iKD
Phf20l1	0.00714937	-0.276156	0.709	0.797	1	7	qNSC1	no	iKD
Casp8	0.0551724	-0.278128	0.53	0.608	1	7	qNSC1	no	iKD
Slc33a1	0.0326428	-0.278846	0.164	0.247	1	7	qNSC1	no	iKD
Slc1a3	0.0302836	-0.28033	0.687	0.759	1	7	qNSC1	no	iKD
Map3k5	0.0364432	-0.282505	0.493	0.557	1	7	qNSC1	no	iKD
Adrb2	0.0460644	-0.283139	0.44	0.525	1	7	qNSC1	no	iKD
Il10ra	0.0631011	-0.283697	0.813	0.816	1	7	qNSC1	no	iKD
Ccdc86	0.140069	-0.286636	0.418	0.443	1	7	qNSC1	no	iKD
Itga9	0.168263	-0.28791	0.612	0.614	1	7	qNSC1	no	iKD
Hist1h1e	0.108848	-0.289096	0.664	0.671	1	7	qNSC1	no	iKD
Mrpl38	0.00278293	-0.291564	0.149	0.278	1	7	qNSC1	no	iKD
Gpr155	0.00919205	-0.291634	0.373	0.487	1	7	qNSC1	no	iKD
Txndc15	0.00440935	-0.291816	0.448	0.557	1	7	qNSC1	no	iKD
Dennd1b	0.00620233	-0.294495	0.381	0.487	1	7	qNSC1	no	iKD
4933434E20Rik	0.0322553	-0.296508	0.448	0.5	1	7	qNSC1	no	iKD
Tmx4	0.456794	-0.30038	0.642	0.677	1	7	qNSC1	no	iKD
Ndufb11	0.000731245	-0.301029	0.381	0.544	1	7	qNSC1	no	iKD
Prkn	0.0367702	-0.302928	0.582	0.646	1	7	qNSC1	no	iKD
Golga5	0.00834854	-0.303403	0.216	0.329	1	7	qNSC1	no	iKD
Sult1a1	0.0771815	-0.304748	0.261	0.316	1	7	qNSC1	no	iKD
Cntrl	0.0029885	-0.310118	0.321	0.462	1	7	qNSC1	no	iKD
Inka1	0.00391847	-0.310302	0.328	0.481	1	7	qNSC1	no	iKD
Soga1	0.00361853	-0.311341	0.619	0.715	1	7	qNSC1	no	iKD
Tcim	0.279091	-0.314739	0.09	0.127	1	7	qNSC1	no	iKD
Ubash3b	0.0288194	-0.320871	0.799	0.785	1	7	qNSC1	no	iKD
Sall3	0.0623762	-0.322265	0.522	0.576	1	7	qNSC1	no	iKD
Ercc5	0.434581	-0.323136	0.403	0.392	1	7	qNSC1	no	iKD
Dhx40	0.0459816	-0.323225	0.194	0.272	1	7	qNSC1	no	iKD
Rtn4rl1	0.011318	-0.323892	0.59	0.627	1	7	qNSC1	no	iKD
Dusp7	0.00795264	-0.324516	0.381	0.506	1	7	qNSC1	no	iKD
Csmd3	0.0129842	-0.324909	0.955	0.943	1	7	qNSC1	no	iKD
Ier2	0.0751072	-0.326139	0.679	0.69	1	7	qNSC1	no	iKD
Lats1	0.00246863	-0.326731	0.209	0.335	1	7	qNSC1	no	iKD
Pspc1	0.00235695	-0.330478	0.381	0.475	1	7	qNSC1	no	iKD
Tmem134	0.0126712	-0.348634	0.276	0.373	1	7	qNSC1	no	iKD
Dcxr	0.000431232	-0.350231	0.104	0.259	1	7	qNSC1	no	iKD
Oxa1l	0.000919736	-0.351345	0.254	0.411	1	7	qNSC1	no	iKD
Kat6a	0.00269422	-0.357088	0.567	0.639	1	7	qNSC1	no	iKD
Klf13	0.000806717	-0.371257	0.59	0.728	1	7	qNSC1	no	iKD
Phactr2	0.0279356	-0.381077	0.313	0.405	1	7	qNSC1	no	iKD
Ppfia4	0.00157347	-0.406533	0.567	0.671	1	7	qNSC1	no	iKD
Clasp2	0.000140996	-0.456675	0.672	0.804	1	7	qNSC1	no	iKD
Crybb1	0.0187701	-0.483719	0.716	0.747	1	7	qNSC1	no	iKD
Ogfrl1	9.49626e-05	-0.487041	0.597	0.734	1	7	qNSC1	no	iKD
Cd74	0.443715	1.74691	0.241	0.199	1	5	qNSC2	no	Wt
Apoe	0.117621	0.741315	0.667	0.629	1	5	qNSC2	no	Wt
Chka	0.00127674	0.545393	0.687	0.57	1	5	qNSC2	no	Wt
Mt1	0.0022982	0.479362	0.456	0.329	1	5	qNSC2	no	Wt
Ddit4	1.54702e-05	0.412097	0.303	0.147	0.499455	5	qNSC2	no	Wt
Gt(ROSA)26Sor	0.000125482	0.367451	0.61	0.427	1	5	qNSC2	no	Wt
H2-DMa	6.36864e-05	0.365397	0.851	0.733	1	5	qNSC2	no	Wt
Id2	0.0047239	0.344844	0.359	0.231	1	5	qNSC2	no	Wt
Arhgap15	0.0863891	0.325589	0.4	0.332	1	5	qNSC2	no	Wt
Hspa5	0.00218871	0.313171	0.944	0.932	1	5	qNSC2	no	Wt
Gm15726	0.000293113	0.306553	0.436	0.264	1	5	qNSC2	no	Wt
Cebpb	0.000956252	0.30523	0.856	0.743	1	5	qNSC2	no	Wt
Rpl41	7.57939e-06	0.301312	0.985	0.971	0.244701	5	qNSC2	no	Wt
Dnaja1	0.000739673	0.299937	0.821	0.671	1	5	qNSC2	no	Wt
mt-Nd3	0.000809474	0.298016	0.61	0.469	1	5	qNSC2	no	Wt
Sec61g	0.000956766	0.28774	0.559	0.394	1	5	qNSC2	no	Wt
Uty	1.73022e-05	0.279448	0.236	0.091	0.558603	5	qNSC2	no	Wt
Atp5e	0.00184093	0.276546	0.779	0.616	1	5	qNSC2	no	Wt
H2-D1	0.029138	0.272727	0.959	0.896	1	5	qNSC2	no	Wt
Rpl37a	8.68516e-05	0.272187	0.979	0.984	1	5	qNSC2	no	Wt
Peli2	0.00222248	0.271078	0.662	0.528	1	5	qNSC2	no	Wt
Rpl38	0.000370463	0.270029	0.964	0.915	1	5	qNSC2	no	Wt
Gm22146	2.42175e-06	0.26853	0.297	0.117	0.0781863	5	qNSC2	no	Wt
Rnaset2a	0.00176731	0.267234	0.564	0.397	1	5	qNSC2	no	Wt
Nr3c2	0.0125863	0.264288	0.41	0.3	1	5	qNSC2	no	Wt
E330020D12Rik	0.0300018	0.2625	0.631	0.498	1	5	qNSC2	no	Wt
Ttyh3	0.000342348	0.262491	0.4	0.228	1	5	qNSC2	no	Wt
Atp5j2	0.0140197	0.257537	0.621	0.521	1	5	qNSC2	no	Wt
Hist1h4d	0.000471328	0.257133	0.513	0.349	1	5	qNSC2	no	Wt
Serpine1	0.334366	0.2564	0.149	0.121	1	5	qNSC2	no	Wt
Fgf13	0.434024	0.254192	0.585	0.57	1	5	qNSC2	no	Wt
B2m	0.00014882	0.253821	0.995	0.997	1	5	qNSC2	no	Wt
Rpl36	0.00241789	0.253321	0.933	0.896	1	5	qNSC2	no	Wt
Med21	0.0928348	0.252775	0.313	0.231	1	5	qNSC2	no	Wt
Rpl31	0.00163606	0.252093	0.826	0.713	1	5	qNSC2	no	Wt
H2afz	0.00474926	0.250541	0.8	0.694	1	5	qNSC2	no	Wt
Tsix	0.00218835	-0.250327	0.256	0.378	1	5	qNSC2	no	iKD
Ccdc192	0.109631	-0.250989	0.087	0.13	1	5	qNSC2	no	iKD
Jtb	0.00277743	-0.252919	0.267	0.371	1	5	qNSC2	no	iKD
Socs3	0.246844	-0.252973	0.462	0.476	1	5	qNSC2	no	iKD
4933406I18Rik	0.00606698	-0.257237	0.944	0.938	1	5	qNSC2	no	iKD
Rab39	0.00340655	-0.259387	0.385	0.505	1	5	qNSC2	no	iKD
Cadm1	0.0535984	-0.26293	0.687	0.678	1	5	qNSC2	no	iKD
Csmd3	0.00537982	-0.26398	0.944	0.977	1	5	qNSC2	no	iKD
Nlrp3	0.0258576	-0.26515	0.492	0.544	1	5	qNSC2	no	iKD
Clint1	0.00300996	-0.265365	0.795	0.788	1	5	qNSC2	no	iKD
Nav3	0.000570417	-0.267438	0.933	0.977	1	5	qNSC2	no	iKD
Mylip	0.00173694	-0.269072	0.897	0.922	1	5	qNSC2	no	iKD
Pros1	0.00031611	-0.269322	0.882	0.893	1	5	qNSC2	no	iKD
Acss1	0.00417827	-0.269324	0.405	0.505	1	5	qNSC2	no	iKD
Gpr146	0.00497125	-0.269434	0.277	0.362	1	5	qNSC2	no	iKD
Vav1	0.000319583	-0.272246	0.749	0.827	1	5	qNSC2	no	iKD
St3gal6	0.00818276	-0.27266	0.974	0.98	1	5	qNSC2	no	iKD
Irf1	0.110604	-0.278832	0.338	0.375	1	5	qNSC2	no	iKD
Sox4	0.111974	-0.280762	0.518	0.528	1	5	qNSC2	no	iKD
4632427E13Rik	0.00203944	-0.283196	0.579	0.616	1	5	qNSC2	no	iKD
Nav2	0.00010036	-0.291945	0.964	0.961	1	5	qNSC2	no	iKD
Tnfaip3	0.0339887	-0.295279	0.472	0.524	1	5	qNSC2	no	iKD
Nudt4	0.0106808	-0.296995	0.338	0.417	1	5	qNSC2	no	iKD
Zeb1	0.0214642	-0.305619	0.697	0.73	1	5	qNSC2	no	iKD
Kdm2b	0.00285668	-0.311615	0.456	0.524	1	5	qNSC2	no	iKD
Rnf19b	0.0115971	-0.313682	0.672	0.73	1	5	qNSC2	no	iKD
Crlf2	0.000610505	-0.317112	0.4	0.511	1	5	qNSC2	no	iKD
Cacna1a	0.0561833	-0.318678	0.246	0.3	1	5	qNSC2	no	iKD
Gm26887	0.000417638	-0.348505	0.205	0.345	1	5	qNSC2	no	iKD
Adamts1	0.63267	-0.349083	0.282	0.287	1	5	qNSC2	no	iKD
Cass4	0.0021819	-0.351787	0.292	0.391	1	5	qNSC2	no	iKD
Fos	1.88928e-05	-0.443506	0.928	0.954	0.609953	5	qNSC2	no	iKD
Fosb	2.71226e-05	-0.535262	0.559	0.697	0.875653	5	qNSC2	no	iKD

## Sheet: ClueGO output for Wt v iKD
ID	Term	Ontology Source	Term PValue	Term PValue Corrected with Bonferroni step down	Group PValue	Group PValue Corrected with Bonferroni step down	GOLevels	GOGroups	Group name	% Associated Genes	Nr. Genes	Associated Genes Found	(-)log10(padj)
GO:0045638	negative regulation of myeloid cell differentiation	GO_BiologicalProcess-EBI-UniProt-GOA-ACAP-ARAP_25.05.2022_00h00	0.000575863	0.00403104	0.000575863	0.000575863	[4, 5, 6, 7, 8, 9, 10]	Group0	Negative regulation of myeloid cell differentiation	3.7037	4	[Nfkbia, Pik3r1, Ptk2b, Ubash3b]	2.39458
GO:0045685	regulation of glial cell differentiation	GO_BiologicalProcess-EBI-UniProt-GOA-ACAP-ARAP_25.05.2022_00h00	0.000340068	0.00306061	0.000340068	0.0010202	[4, 5, 7, 8, 9]	Group1	Regulation of glial cell differentiation	4.25532	4	[Enpp2, Id2, Tnfrsf21, Trem2]	2.51419
GO:1904029	regulation of cyclin-dependent protein kinase activity	GO_BiologicalProcess-EBI-UniProt-GOA-ACAP-ARAP_25.05.2022_00h00	0.000275914	0.00303506	0.000275914	0.00110366	[4, 5, 6, 7, 8, 9, 10]	Group2	Regulation of cyclin-dependent protein kinase activity	4.49438	4	[Ccnd3, Hhex, Hsp90ab1, Pten]	2.51783
GO:0045667	regulation of osteoblast differentiation	GO_BiologicalProcess-EBI-UniProt-GOA-ACAP-ARAP_25.05.2022_00h00	0.000176508	0.0022946	0.000176508	0.000882539	[4, 5]	Group3	Regulation of osteoblast differentiation	3.37838	5	[Cebpb, Gnas, Id2, Rassf2, Tent5a]	2.63929
GO:0045669	positive regulation of osteoblast differentiation	GO_BiologicalProcess-EBI-UniProt-GOA-ACAP-ARAP_25.05.2022_00h00	0.00254415	0.0050883	0.000176508	0.000882539	[4, 5, 6]	Group3	Regulation of osteoblast differentiation	3.8961	3	[Cebpb, Gnas, Tent5a]	2.29343
GO:0051384	response to glucocorticoid	GO_BiologicalProcess-EBI-UniProt-GOA-ACAP-ARAP_25.05.2022_00h00	5.1401e-05	0.000873817	5.1401e-05	0.000308406	[6, 7]	Group4	Response to glucocorticoid	3.20856	6	[Ddit4, Fos, Fosb, Pik3r1, Sgk1, Zfp36l2]	3.05858
GO:0071385	cellular response to glucocorticoid stimulus	GO_BiologicalProcess-EBI-UniProt-GOA-ACAP-ARAP_25.05.2022_00h00	0.00293776	0.00293776	5.1401e-05	0.000308406	[7, 8]	Group4	Response to glucocorticoid	3.7037	3	[Ddit4, Sgk1, Zfp36l2]	2.53198
GO:0043407	negative regulation of MAP kinase activity	GO_BiologicalProcess-EBI-UniProt-GOA-ACAP-ARAP_25.05.2022_00h00	0.00136595	0.00682973	4.72625e-05	0.000330838	[6, 7, 8, 9, 10, 11, 12]	Group5	Negative regulation of protein serine/threonine kinase activity	4.83871	3	[Dnaja1, Dusp7, Ptprj]	2.1656
GO:0071901	negative regulation of protein serine/threonine kinase activity	GO_BiologicalProcess-EBI-UniProt-GOA-ACAP-ARAP_25.05.2022_00h00	4.72625e-05	0.000850725	4.72625e-05	0.000330838	[8, 9, 10, 11]	Group5	Negative regulation of protein serine/threonine kinase activity	4.46429	5	[Dnaja1, Dusp7, Hhex, Pten, Ptprj]	3.07021
GO:0045637	regulation of myeloid cell differentiation	GO_BiologicalProcess-EBI-UniProt-GOA-ACAP-ARAP_25.05.2022_00h00	1.50076e-08	3.45174e-07	4.1828e-08	3.34624e-07	[4, 5, 6, 7, 8, 9]	Group6	Regulation of myeloid cell differentiation	4.06504	10	[Cebpb, Fos, Gnas, Id2, Nfkbia, Pik3r1, Ptk2b, Rassf2, Trem2, Ubash3b]	6.46196
GO:0002573	myeloid leukocyte differentiation	GO_BiologicalProcess-EBI-UniProt-GOA-ACAP-ARAP_25.05.2022_00h00	3.245e-07	6.49e-06	4.1828e-08	3.34624e-07	[5, 6, 7, 8, 9]	Group6	Regulation of myeloid cell differentiation	3.46154	9	[Cebpb, Fos, Gnas, Hhex, Id2, Pik3r1, Rassf2, Trem2, Ubash3b]	5.18776
GO:0002761	regulation of myeloid leukocyte differentiation	GO_BiologicalProcess-EBI-UniProt-GOA-ACAP-ARAP_25.05.2022_00h00	4.34447e-08	9.55784e-07	4.1828e-08	3.34624e-07	[5, 6, 7, 8, 9, 10]	Group6	Regulation of myeloid cell differentiation	5.51724	8	[Cebpb, Fos, Gnas, Id2, Pik3r1, Rassf2, Trem2, Ubash3b]	6.01964
GO:0002763	positive regulation of myeloid leukocyte differentiation	GO_BiologicalProcess-EBI-UniProt-GOA-ACAP-ARAP_25.05.2022_00h00	0.00014255	0.00199569	4.1828e-08	3.34624e-07	[5, 6, 7, 8, 9, 10, 11]	Group6	Regulation of myeloid cell differentiation	5.33333	4	[Fos, Gnas, Id2, Trem2]	2.69991
GO:0030316	osteoclast differentiation	GO_BiologicalProcess-EBI-UniProt-GOA-ACAP-ARAP_25.05.2022_00h00	2.87808e-07	6.04397e-06	4.1828e-08	3.34624e-07	[6, 7, 8, 9, 10]	Group6	Regulation of myeloid cell differentiation	5.6	7	[Cebpb, Fos, Gnas, Pik3r1, Rassf2, Trem2, Ubash3b]	5.21868
GO:0050764	regulation of phagocytosis	GO_BiologicalProcess-EBI-UniProt-GOA-ACAP-ARAP_25.05.2022_00h00	0.00105606	0.00633636	0.000386491	0.000772982	[4, 5, 6]	Group7	Cell-substrate junction organization	3.14961	4	[Hspa8, Pten, Ptprj, Trem2]	2.19816
GO:0150115	cell-substrate junction organization	GO_BiologicalProcess-EBI-UniProt-GOA-ACAP-ARAP_25.05.2022_00h00	3.31137e-05	0.00062916	0.000386491	0.000772982	[5]	Group7	Cell-substrate junction organization	4.80769	5	[Enpp2, Pik3r1, Pten, Ptk2b, Ptprj]	3.20124
GO:0150116	regulation of cell-substrate junction organization	GO_BiologicalProcess-EBI-UniProt-GOA-ACAP-ARAP_25.05.2022_00h00	0.000108972	0.00174355	0.000386491	0.000772982	[4, 5, 6]	Group7	Cell-substrate junction organization	5.71429	4	[Enpp2, Pik3r1, Pten, Ptprj]	2.75857
GO:0001952	regulation of cell-matrix adhesion	GO_BiologicalProcess-EBI-UniProt-GOA-ACAP-ARAP_25.05.2022_00h00	0.00011877	0.00178155	0.000386491	0.000772982	[5, 6]	Group7	Cell-substrate junction organization	3.67647	5	[Enpp2, Pik3r1, Pten, Ptk2b, Ptprj]	2.7492
GO:0001953	negative regulation of cell-matrix adhesion	GO_BiologicalProcess-EBI-UniProt-GOA-ACAP-ARAP_25.05.2022_00h00	0.000323694	0.00323694	0.000386491	0.000772982	[5, 6, 7]	Group7	Cell-substrate junction organization	7.89474	3	[Enpp2, Pik3r1, Pten]	2.48987
GO:0001954	positive regulation of cell-matrix adhesion	GO_BiologicalProcess-EBI-UniProt-GOA-ACAP-ARAP_25.05.2022_00h00	0.00201805	0.00605415	0.000386491	0.000772982	[5, 6, 7]	Group7	Cell-substrate junction organization	4.22535	3	[Enpp2, Ptk2b, Ptprj]	2.21795
GO:0048041	focal adhesion assembly	GO_BiologicalProcess-EBI-UniProt-GOA-ACAP-ARAP_25.05.2022_00h00	0.000252873	0.00303448	0.000386491	0.000772982	[5, 7]	Group7	Cell-substrate junction organization	4.5977	4	[Enpp2, Pten, Ptk2b, Ptprj]	2.51792
GO:0010660	regulation of muscle cell apoptotic process	GO_BiologicalProcess-EBI-UniProt-GOA-ACAP-ARAP_25.05.2022_00h00	0.000536639	0.00429311	0.000386491	0.000772982	[6, 7]	Group7	Cell-substrate junction organization	3.77358	4	[Hspa8, Pik3r1, Pten, Ptk2b]	2.36723
GO:0051893	regulation of focal adhesion assembly	GO_BiologicalProcess-EBI-UniProt-GOA-ACAP-ARAP_25.05.2022_00h00	0.00156572	0.0062629	0.000386491	0.000772982	[6, 7, 8]	Group7	Cell-substrate junction organization	4.61538	3	[Enpp2, Pten, Ptprj]	2.20322
