# Supplementary material for: Autocrine VEGF drives neural stem cell proximity to the adult hippocampus vascular niche
Source: Life Sci Alliance. 2024 Apr 17;7(7):e202402659. doi: 10.26508/lsa.202402659 (PMC11024344; doi:10.26508/lsa.202402659)
Supplement: Supplementary file 2 [file LSA-2024-02659_TableS2.xlsx]

## Sheet: Sheet1
Figure	Panel	Test
1	G	Paired t test
		P value	0.0071
		P value summary	**
		Significantly different (P < 0.05)?	Yes
		One- or two-tailed P value?	Two-tailed
		t, df	t=6.578, df=3
		Number of pairs	4
S1	C	Paired t test
		P value	0.0123
		P value summary	*
		Significantly different (P < 0.05)?	Yes
		One- or two-tailed P value?	Two-tailed
		t, df	t=5.423, df=3
		Number of pairs	4
2	D	Unpaired t test
		P value	0.0004
		P value summary	***
		Significantly different (P < 0.05)?	Yes
		One- or two-tailed P value?	Two-tailed
		t, df	t=4.520, df=15
2	E	Unpaired t test
		P value	0.0006
		P value summary	***
		Significantly different (P < 0.05)?	Yes
		One- or two-tailed P value?	Two-tailed
		t, df	t=4.290, df=15
2	G	Two-way RM ANOVA	Matching: Across row					Tukey's multiple comparisons test	Mean Diff.	95.00% CI of diff.	Below threshold?	Summary	Adjusted P Value
		Assume sphericity?	No
		Alpha	0.05					ML vs. GCL	3.857	2.955 to 4.758	Yes	****	<0.0001
								ML vs. SGZ	1.535	0.7203 to 2.349	Yes	***	0.0003
		Source of Variation	% of total variation	P value	P value summary	Significant?	Geisser-Greenhouse's epsilon	ML vs. HL	1.782	0.4110 to 3.153	Yes	**	0.0091
		shrna x area	0.02859	0.9964	ns	No		GCL vs. SGZ	-2.322	-3.106 to -1.538	Yes	****	<0.0001
		shrna	0.0001113	0.9932	ns	No		GCL vs. HL	-2.075	-2.964 to -1.186	Yes	****	<0.0001
		area	54.77	<0.0001	****	Yes	0.6467	SGZ vs. HL	0.2471	-1.040 to 1.534	No	ns	0.9454
		Subject	22.26	0.0027	**	Yes
3	C	Unpaired t test
		P value	0.0443
		P value summary	*
		Significantly different (P < 0.05)?	Yes
		One- or two-tailed P value?	Two-tailed
		t, df	t=2.146, df=20
3	D	Unpaired t test
		P value	0.0303
		P value summary	*
		Significantly different (P < 0.05)?	Yes
		One- or two-tailed P value?	Two-tailed
		t, df	t=2.331, df=20
3	G	Unpaired t test
		P value	0.0127
		P value summary	*
		Significantly different (P < 0.05)?	Yes
		One- or two-tailed P value?	Two-tailed
		t, df	t=2.738, df=20
3	I	Unpaired t test
		P value	0.021
		P value summary	*
		Significantly different (P < 0.05)?	Yes
		One- or two-tailed P value?	Two-tailed
		t, df	t=2.515, df=19
3	L	Unpaired t test
		P value	0.6159
		P value summary	ns
		Significantly different (P < 0.05)?	No
		One- or two-tailed P value?	Two-tailed
		t, df	t=0.5097, df=20
3	M	Unpaired t test
		P value	0.9069
		P value summary	ns
		Significantly different (P < 0.05)?	No
		One- or two-tailed P value?	Two-tailed
		t, df	t=0.1185, df=20
4	D	Two-way RM ANOVA	Matching: Across row					Tukey's multiple comparisons test	Mean Diff.	95.00% CI of diff.	Below threshold?	Summary	Adjusted P Value
		Assume sphericity?	No
		Alpha	0.05					ML vs. GCL	5.632	4.973 to 6.290	Yes	****	<0.0001
								ML vs. SGZ	-0.1135	-0.7841 to 0.5570	No	ns	0.9644
		Source of Variation	% of total variation	P value	P value summary	Significant?	Geisser-Greenhouse's epsilon	ML vs. HL	2.176	1.404 to 2.948	Yes	****	<0.0001
		genotype x Subregion	0.03784	0.9497	ns	No		GCL vs. SGZ	-5.745	-6.606 to -4.885	Yes	****	<0.0001
		genotype	0.4834	0.5776	ns	No		GCL vs. HL	-3.456	-4.252 to -2.660	Yes	****	<0.0001
		Subregion	62.26	<0.0001	****	Yes	0.8814	SGZ vs. HL	2.29	1.609 to 2.970	Yes	****	<0.0001
		Subject	30.17	<0.0001	****	Yes
4	F	Two-way RM ANOVA	Matching: Across row					Tukey's multiple comparisons test	Mean Diff.	95.00% CI of diff.	Below threshold?	Summary	Adjusted P Value
		Assume sphericity?	No
		Alpha	0.05					ML vs. GCL	-3.146	-5.267 to -1.025	Yes	**	0.0025
								ML vs. SGZ	4.233	1.705 to 6.760	Yes	***	0.0007
		Source of Variation	% of total variation	P value	P value summary	Significant?	Geisser-Greenhouse's epsilon	ML vs. HL	-3.442	-6.085 to -0.7997	Yes	**	0.0079
		genotype x subregion	2.69	0.0127	*	Yes		GCL vs. SGZ	7.378	4.359 to 10.40	Yes	****	<0.0001
		genotype	0.05245	0.896	ns	No		GCL vs. HL	-0.2965	-3.297 to 2.704	No	ns	0.9925
		subregion	22.71	<0.0001	****	Yes	0.7639	SGZ vs. HL	-7.675	-9.512 to -5.838	Yes	****	<0.0001
		Subject	59.89	<0.0001	****	Yes
6	D	Two-way RM ANOVA	Matching: Stacked					Šídák's multiple comparisons test	Mean Diff.	95.00% CI of diff.	Below threshold?	Summary	Adjusted P Value
		Assume sphericity?	No
		Alpha	0.05					Control - SU5416
								1	0.05558	-0.01596 to 0.1271	No	ns	0.1447
		Source of Variation	% of total variation	P value	P value summary	Significant?	Geisser-Greenhouse's epsilon	4	0.1385	-0.01729 to 0.2942	No	ns	0.0884
		Time x tx	5.503	0.0006	***	Yes		8	0.219	0.05336 to 0.3846	Yes	**	0.009
		Time	26.81	<0.0001	****	Yes	0.7133
		tx	23.44	0.0095	**	Yes
		Subject	36.33	<0.0001	****	Yes
6	F	Two-way ANOVA	Ordinary
		Alpha	0.05
		Source of Variation	% of total variation	P value	P value summary	Significant?
		Interaction	3.533	0.3544	ns	No
		exp	51.46	0.0001	***	Yes
		tx	17.49	0.0044	**	Yes
6	I	Two-way ANOVA	Ordinary
		Alpha	0.05
		Source of Variation	% of total variation	P value	P value summary	Significant?
		Interaction	8.696	0.0353	*	Yes
		experiment	13.63	0.0082	**	Yes
		tx	58.34	<0.0001	****	Yes
S2	A	ANOVA summary						Dunnett's multiple comparisons test	Mean Diff.	95.00% CI of diff.	Below threshold?	Summary	Adjusted P Value
		F	18.08					Emb vs. Post	0.5228	-0.7139 to 1.759	No	ns	0.3632
		P value	0.0099					Emb vs. Adult	1.938	0.8096 to 3.067	Yes	**	0.0081
		P value summary	**
		Significant diff. among means (P < 0.05)?	Yes
		R squared	0.9004
S2	B	Unpaired t test
		P value	<0.0001
		P value summary	****
		Significantly different (P < 0.05)?	Yes
		One- or two-tailed P value?	Two-tailed
		t, df	t=10.03, df=7
